# Supplementary material for: Metabolic Profile of Strawberry Fruit Ripened on the Plant Following Treatment With an Ethylene Elicitor or Inhibitor
Source: Front Plant Sci. 2020 Jul 10;11:995. doi: 10.3389/fpls.2020.00995 (PMC7365940; doi:10.3389/fpls.2020.00995)
Supplement: Supplementary Table S1 — Amino acid concentrations and statistical test (ANOVA). [file Table_1.xlsx]

## Sheet: Sheet1
Supplementary table S1 Amino acid concentrations and statistical test (ANOVA).
Name	n	Alanine nm/ml Aminoacids	Arginine nm/ml Aminoacids	Asparagine nm/ml Aminoacids	Aspartate nm/ml Aminoacids	Cystine nm/ml Aminoacids	Glutamate nm/ml Aminoacids	Glutamine nm/ml Aminoacids	Glycine nm/ml Aminoacids	Histidine nm/ml Aminoacids	Isoleucine nm/ml Aminoacids	Leucine nm/ml Aminoacids	Lysine nm/ml Aminoacids	Methionine nm/ml Aminoacids	Phenylalanine nm/ml Aminoacids	Serine nm/ml Aminoacids	Threonine nm/ml Aminoacids	Tryptophan nm/ml Aminoacids	Tyrosine nm/ml Aminoacids	Valine nm/ml Aminoacids	Total Aminoacids nm/ml Aminoacids
NoDip NoDip	4	452	2.818	1322	207.6	2.368	274.7	664.8	20.83	10.58	7.979	8.69	2.097	14.86	15.47	260.1	73.81	14.09	9.081	19.78	3384
Green 1MCP	4	350.2	2.368	1186	181.5	1.948	245.9	502.4	16.18	7.128	6.019	6.97	2.195	11.99	12.87	203.9	55.58	11.39	8.151	15.21	2828
Green Etephon	4	505.6	5.872	1196	202	2.4	248.9	655.6	22.38	12.68	9.686	8.2	2.018	13.8	23.26	268.1	80.55	16.57	10.66	23.09	3308
Green Water	4	374.5	3.783	1229	181	1.974	234.7	515.9	16.61	8.49	7.131	8.303	1.927	12.38	15.46	207.2	62.7	13.27	10.24	17.43	2923
White 1MCP	4	343.5	2.662	1282	179.8	2.425	249.8	515.9	16.02	8.105	6.524	7.198	2.832	11.33	14.05	190.4	57.15	11.91	9.342	16.42	2927
White Etephon	4	479.3	8.873	1310	208.4	2.933	264.2	616.9	21.98	11.5	8.687	8.594	3.002	14.18	18.01	252	78.82	17.33	10.86	21.49	3355
White Water	4	367.4	2.673	1309	193	2.265	265.6	560.4	16.84	8.595	6.895	8.602	2.54	12.93	14.47	207	62.07	12.45	9.695	17.42	3080
Pink 1MCP	4	421.3	2.906	1292	198.9	2.665	262.9	607.7	19.32	10.13	7.613	8.227	1.951	13.48	14.42	212.1	69.41	12.63	9.653	19.1	3172
Pink Etephon	4	408.1	7.821	1344	212.9	2.481	274.9	642.7	21.39	12.94	9.285	8.08	2.112	13.07	18.38	229.6	83.02	15.52	10.6	22.38	3340
Pink Water	4	456.1	5.175	1340	215.6	2.513	276.3	603.2	20.18	12.11	9.129	7.879	2.436	13.04	16.91	248.6	77.91	14.72	9.601	22.94	3357
Red 1MCP	4	436.6	4.351	1333	221.7	2.587	305.3	647.1	20.89	10.45	7.816	8.558	2.917	15.19	15.57	254.3	74.97	14.31	9.445	19.81	3405
Red Etephon	4	410.1	6.796	1328	223.8	2.017	311.3	676.8	22.18	11.85	8.086	7.366	1.925	14.27	20.83	234.6	81.48	14.22	9.398	19.67	3404
Red Water	4	426.2	4.891	1357	217.6	2.287	280.9	614.3	20.86	9.366	7.109	8.516	2.179	12.97	15.03	249.5	71.93	14.06	9.936	18.01	3346
	.
Grand Mean	.	417.8	4.692	1295	203.4	2.374	268.9	601.8	19.67	10.3	7.843	8.091	2.318	13.35	16.52	232.1	71.49	14.04	9.744	19.44	3218
SEM	.	31.8	0.9878	61.05	12.41	0.2546	15.99	50.18	1.54	1.084	0.6121	0.6361	0.3193	1.111	1.127	23.24	5.588	1.034	0.7466	1.59	178.9
F prob
Main effects	Stage	ns	ns	0.044	0.011	ns	0.001	ns	0.056	0.039	0.063	ns	0.038	ns	ns	ns	0.029	ns	ns	0.09	0.074
	Dips	0.024	<0.001	ns	ns	ns	ns	0.055	0.002	<0.001	<0.001	ns	ns	ns	<0.001	ns	<0.001	<0.001	0.079	0.004	ns
	Stage X Dips	0.021	ns	ns	ns	ns	ns	ns	ns	ns	ns	ns	ns	ns	0.039	ns	ns	0.098	ns	ns	ns
Contrasts	G,W vs P,R	ns	ns	0.029	0.002	ns	<0.001	0.02	0.009	0.009	0.062	ns	ns	ns	ns	ns	0.003	ns	ns	0.057	0.014
	G vs W	ns	ns	0.062	ns	0.045	ns	ns	ns	ns	ns	ns	0.007	ns	0.076	ns	ns	ns	ns	ns	ns
	P vs R	ns	ns	ns	ns	ns	0.041	ns	ns	ns	0.052	ns	ns	ns	ns	ns	ns	ns	ns	0.085	ns
	Water vs M,E	ns	0.085	ns	ns	ns	ns	ns	ns	ns	ns	ns	ns	ns	0.019	ns	ns	ns	ns	ns	ns
	1MCP vs Ethephon	0.008	<0.001	ns	0.072	ns	ns	0.031	0.001	<0.001	<0.001	ns	ns	ns	<0.001	0.069	<0.001	<0.001	0.026	0.001	0.041
	G,W vs P,R xW ater vs M,E	0.078	ns	ns	ns	ns	ns	ns	ns	ns	ns	ns	ns	ns	ns	ns	ns	ns	ns	ns	ns
	G vs W x Water vs M,E	ns	ns	ns	ns	ns	ns	ns	ns	ns	ns	ns	ns	ns	ns	ns	ns	ns	ns	ns	ns
	G,W vs P,R x 1MCP vs Ethephon	<0.001	ns	ns	ns	0.023	ns	ns	0.052	ns	0.031	0.034	ns	0.066	ns	0.06	ns	0.012	ns	0.036	ns
	P vs R x Water vs M,E	ns	ns	ns	ns	ns	ns	ns	ns	ns	ns	ns	ns	ns	0.068	ns	ns	ns	ns	ns	ns
	G vs W x 1MCP vs Ethephon	ns	ns	ns	ns	ns	ns	ns	ns	ns	ns	ns	ns	ns	0.007	ns	ns	ns	ns	ns	ns
	P vs R x 1MCP vs Ethephon	ns	ns	ns	ns	ns	ns	ns	ns	ns	ns	ns	0.08	ns	ns	ns	ns	ns	ns	ns	ns
