# Supplementary material for: Metabolic Profile of Strawberry Fruit Ripened on the Plant Following Treatment With an Ethylene Elicitor or Inhibitor
Source: Front Plant Sci. 2020 Jul 10;11:995. doi: 10.3389/fpls.2020.00995 (PMC7365940; doi:10.3389/fpls.2020.00995)
Supplement: Supplementary Table S2 — Volatile compounds identified by SPME-GCxGC-MS TOF analyses in the headspace of homogenized ripe strawberry fruit. [file Table_2.xlsx]

## Sheet: Planilha1
Supplementary Table S2 Volatile compounds identified by SPME-GCxGC-MS TOF analyses in the headspace of homogenized ripe strawberry fruit.
Compound	Mean Normalized Area counts	SEM	% Abundance	Significance (F prob)
				No dip	Ripeness Stage	Dip Treatment	Ripeness x Dip
d.f.				1	3	2	6
Grand Total	2938	256.8	100	ns	<0.001	0.009	<0.001
(E)-hex-2-enal	612.2	86.59	20.8373	ns	0.047	.	ns
methyl butanoate	442.9	42.12	15.0749	ns	0.011	.	0.023
hexanal	279.2	36.34	9.50306	ns	ns	.	ns
3,7-dimethylocta-1,6-dien-3-ol	170.8	28.35	5.81348	ns	<0.001	.	ns
ethyl butanoate	147.5	47.14	5.02042	0.031	<0.001	<0.001	<0.001
3,7,11-trimethyldodeca-1,6,10-trien-3-ol	125.2	22.8	4.2614	ns	ns	0.053	0.019
(E)-hex-3-enal	90.89	23.76	3.0936	ns	ns	.	ns
methyl hexanoate	79.36	13.54	2.70116	ns	<0.001	.	0.007
methyl acetate	75.34	7.51	2.56433	ns	0.054	.	0.056
ethyl acetate	69.59	29.58	2.36862	0.029	<0.001	<0.001	<0.001
[(Z)-hex-2-enyl] acetate	67.55	12.12	2.29918	ns	<0.001	0.046	ns
propan-2-one	64.26	8.547	2.1872	ns	ns	.	ns
(2E,4E)-hexa-2,4-dienal	45.69	6.929	1.55514	ns	ns	.	ns
(E)-hex-2-enal	35.11	70.06	1.19503	ns	ns	.	ns
5-hexyloxolan-2-one	33.51	11.13	1.14057	ns	<0.001	.	ns
butyl acetate	32	10.24	1.08918	ns	<0.001	<0.001	<0.001
propan-2-yl butanoate	28.92	28.8	0.984343	ns	ns	.	ns
2-(4-methylcyclohex-3-en-1-yl)propan-2-ol	26.76	8.272	0.910824	ns	0.031	.	ns
hexyl acetate	19.91	4.164	0.677672	ns	<0.001	0.040	ns
heptan-2-one	18.65	5.046	0.634786	ns	<0.001	.	0.043
pentan-2-one	18.56	9.574	0.631722	0.001	ns	.	ns
4-methylpentan-2-one	15.82	3.413	0.538462	ns	ns	.	ns
butyl butanoate	15.46	12.38	0.526208	ns	<0.001	0.058	0.052
nonanal	11.88	3.553	0.404357	ns	ns	0.034	ns
3-methylbutanal	11.07	16.26	0.376787	ns	ns	0.095	ns
ethyl hexanoate	10.34	4.278	0.35194	ns	<0.001	0.004	<0.001
2-methyl-6-methylideneocta-1,7-diene	9.714	2.147	0.330633	ns	<0.001	.	ns
methyl 3-methylbutanoate	9.59	2.83	0.326413	ns	ns	.	ns
2-[(2S,5S)-5-ethenyl-5-methyloxolan-2-yl]propan-2-ol	9.256	1.341	0.315044	ns	0.053	.	0.033
2-ethylhexan-1-ol	8.929	5.852	0.303914	ns	ns	0.065	ns
6,6-dimethyl-2-methylidenebicyclo[3.1.1]heptane	8.864	6.963	0.301702	ns	0.043	.	ns
3-methylbutyl acetate	8.772	1.947	0.29857	ns	<0.001	0.001	<0.001
3,7,11-trimethyldodeca-1,6,10-trien-3-ol	8.709	15.86	0.296426	ns	ns	.	ns
1-methyl-4-propan-2-ylidenecyclohexene	8.388	3.158	0.2855	ns	0.017	.	ns
(3E,6E)-3,7,11-trimethyldodeca-1,3,6,10-tetraene	8.196	1.015	0.278965	ns	<0.001	.	0.095
propan-2-yl acetate	7.801	1.401	0.265521	ns	<0.001	.	0.001
octanal	6.526	1.575	0.222124	0.037	ns	0.074	ns
1-methyl-4-prop-1-en-2-ylcyclohexene	6.186	2.759	0.210551	ns	ns	.	ns
5-octyloxolan-2-one	6.025	1.717	0.205071	ns	<0.001	.	ns
hexanoic acid	5.951	1.077	0.202553	ns	<0.001	.	ns
1,2,4-trimethyl-3-nitrobicyclo[3.3.1]nonan-9-one	5.947	2.777	0.202417	ns	0.021	.	ns
(E)-hex-3-enal	5.75	12.54	0.195711	ns	ns	.	ns
2-ethylfuran	5.58	2.055	0.189925	ns	ns	0.098	ns
hexane	5.474	12.62	0.186317	0.065	ns	.	ns
pent-1-en-3-one	5.403	0.8166	0.183901	0.070	ns	.	ns
heptanal	5.184	4.246	0.176447	ns	ns	.	ns
6-methylhept-5-en-2-one	5.113	0.4892	0.17403	0.054	<0.001	.	ns
(E)-hept-2-enal	5.048	2.253	0.171818	ns	0.074	.	ns
decanal	4.466	1.742	0.152008	ns	ns	.	0.029
2-[(2S,5S)-5-ethenyl-5-methyloxolan-2-yl]propan-2-ol	4.368	0.9945	0.148673	ns	ns	.	ns
ethyl 3-methylbutanoate	4.365	5.012	0.14857	ns	<0.001	.	ns
pentanal	3.814	6.19	0.129816	ns	ns	.	ns
(E)-4-(2,6,6-trimethylcyclohex-2-en-1-yl)but-3-en-2-one	3.753	0.9055	0.12774	ns	ns	.	ns
(3Z)-3,7-dimethylocta-1,3,7-triene	3.648	1.185	0.124166	ns	0.017	.	ns
(E)-pent-2-enal	3.366	0.9884	0.114568	ns	ns	0.079	ns
oct-1-en-3-one	3.257	1.079	0.110858	ns	ns	0.076	ns
[(Z)-hex-3-enyl] acetate	3.171	1.222	0.107931	ns	0.049	.	ns
3,7,11-trimethyldodeca-1,6,10-trien-3-ol	3.041	10.96	0.103506	ns	ns	.	ns
(3S,6S)-2,2,6-trimethyl-6-[(1S)-4-methylcyclohex-3-en-1-yl]oxan-3-ol	2.94	1.616	0.100068	ns	ns	.	ns
1-methyl-4-prop-1-en-2-ylcyclohexene	2.934	2.68	0.0998639	ns	ns	0.048	ns
2-ethenyl-2,6,6-trimethyloxane	2.917	1.135	0.0992852	ns	0.067	.	ns
(Z)-β-Ocimene(3Z)-3,7-dimethylocta-1,3,6-triene	2.873	1.45	0.0977876	ns	ns	.	ns
(E)-oct-2-enal	2.78	0.6693	0.0946222	ns	ns	0.052	ns
benzaldehyde	2.774	1.838	0.094418	ns	ns	.	ns
Unknown 1	2.73	1.018	0.0929204	0.081	ns	.	ns
butan-2-one	2.648	0.693	0.0901293	ns	<0.001	.	0.011
(Z)-hept-2-enal	2.576	1.978	0.0876787	ns	ns	.	ns
benzyl acetate	2.45	0.4326	0.0833901	ns	<0.001	<0.001	0.001
(3E,6E)-3,7,11-trimethyldodeca-1,3,6,10-tetraene	2.344	0.3657	0.0797822	ns	<0.001	0.099	ns
4-methoxy-2,5-dimethylfuran-3-one	2.162	0.856	0.0735875	ns	0.006	0.098	ns
1-methoxy-2-methylpropan-2-ol	2.122	0.5994	0.072226	ns	ns	.	ns
2-(4-methylcyclohex-3-en-1-yl)propanal	1.971	0.283	0.0670865	ns	0.058	.	ns
Unknown 128	1.959	3.483	0.066678	ns	ns	.	ns
(2E)-3,7-dimethylocta-2,6-dien-1-ol	1.938	0.8589	0.0659632	0.094	0.051	.	0.095
hexan-1-ol	1.925	0.4049	0.0655208	ns	ns	.	ns
5-methylhexa-1,2-diene	1.843	3.63	0.0627297	0.042	ns	.	ns
(2E)-3,7-dimethylocta-2,6-dien-1-ol	1.753	1.216	0.0596664	ns	ns	.	ns
(3Z,6E)-3,7,11-trimethyldodeca-1,3,6,10-tetraene	1.735	0.2538	0.0590538	ns	<0.001	.	ns
(2R)-2-ethenyl-2,6,6-trimethyloxane	1.703	0.5034	0.0579646	ns	ns	.	ns
octyl butanoate	1.594	0.7474	0.0542546	ns	0.003	.	ns
1-methyl-4-[(2E)-6-methylhepta-2,5-dien-2-yl]cyclohexene	1.562	0.268	0.0531654	ns	<0.001	.	ns
octan-1-ol	1.547	0.3989	0.0526549	ns	ns	.	ns
2,4-dimethylhept-1-ene	1.49	0.7071	0.0507148	ns	0.010	.	ns
Unknown 112	1.341	2.697	0.0456433	ns	ns	0.047	ns
methyl (Z)-but-2-enoate	1.338	0.4983	0.0455412	ns	ns	.	0.032
3-methylpentan-2-one	1.318	1.772	0.0448604	ns	ns	.	ns
ethyl 2-methylbutanoate	1.308	0.8385	0.0445201	ns	<0.001	0.011	<0.001
(E)-hex-2-en-1-ol	1.306	0.5772	0.044452	ns	ns	.	ns
1-chlorooctane	1.301	1.151	0.0442818	ns	ns	.	ns
[(E)-2-methylpent-2-enyl] acetate	1.248	0.5424	0.0424779	0.022	<0.001	<0.001	<0.001
(2S,8aS)-2,5,5,8a-tetramethyl-3,6-dihydro-2H-chromene	1.197	0.4015	0.040742	ns	ns	.	ns
(3E)-3,7-dimethylocta-1,3,7-triene	1.172	1.241	0.0398911	ns	ns	.	ns
[(Z)-hex-2-enyl] butanoate	1.172	0.5956	0.0398911	ns	0.004	.	ns
1-methyl-2-propan-2-ylbenzene	1.083	0.8183	0.0368618	ns	ns	.	ns
oxetane	1.07	1.659	0.0364193	ns	ns	.	ns
N,N'-dimethyl-N,N'-diphenylethane-1,2-diamine	1.056	3.808	0.0359428	ns	ns	.	ns
methyl 4-methylpentanoate	1.047	0.2661	0.0356365	ns	0.027	.	0.018
2-methylbutanoic acid	1.042	0.261	0.0354663	ns	<0.001	.	ns
2-methyl-5-propan-2-ylcyclohexa-1,3-diene	0.9749	0.4961	0.0331824	ns	0.085	.	ns
Unknown 120	0.9635	1.98	0.0327944	ns	ns	.	ns
Unknown 113	0.9521	2.197	0.0324064	0.009	ns	.	ns
Unknown 45	0.9478	1.831	0.03226	ns	ns	.	ns
octyl acetate	0.915	0.4989	0.0311436	ns	ns	0.029	ns
Unknown 114	0.9133	2.223	0.0310858	ns	ns	.	ns
Unknown 145	0.9089	2.522	0.030936	ns	ns	.	ns
acetic acid;hex-4-en-1-ol	0.906	0.9633	0.0308373	ns	0.081	.	ns
3,7,7-trimethylbicyclo[4.1.0]hept-3-ene	0.8725	2.861	0.0296971	ns	ns	.	ns
(E)-hex-2-en-1-ol	0.8651	0.7304	0.0294452	ns	ns	.	ns
Unknown 2	0.8516	0.8041	0.0289857	ns	ns	.	ns
oct-1-yne	0.8277	2.984	0.0281722	ns	ns	.	ns
Unknown 42	0.8259	1.824	0.028111	ns	ns	.	ns
Unknown 137	0.8212	2.156	0.027951	ns	ns	.	ns
Unknown 48	0.8128	1.291	0.0276651	ns	ns	.	ns
2-methylbutyl acetate	0.8041	1.294	0.027369	ns	0.062	.	ns
methoxymethane	0.8033	1.219	0.0273417	ns	0.005	.	ns
Unknown 34	0.7837	2.429	0.0266746	ns	ns	.	ns
(6-ethenyl-2,2,6-trimethyloxan-3-yl) acetate	0.7719	0.4204	0.026273	ns	0.017	<0.001	0.027
hexyl butanoate	0.7694	0.2987	0.0261879	ns	<0.001	0.003	0.024
(E)-hept-3-en-2-one	0.7621	0.5681	0.0259394	ns	ns	.	ns
Unknown 61	0.7554	2.452	0.0257114	ns	ns	.	ns
1-chlorohexane	0.7386	0.6999	0.0251396	ns	ns	.	ns
Unknown 107	0.7218	1.762	0.0245677	ns	ns	.	ns
Unknown 124	0.7061	1.825	0.0240334	ns	ns	.	ns
methanedithione	0.7018	0.5387	0.023887	ns	ns	.	ns
3-[2-(ethylamino)-1-hydroxyethyl]phenol	0.6907	2.361	0.0235092	ns	ns	.	ns
Unknown 126	0.6894	1.817	0.0234649	ns	ns	.	ns
deuterio-(2,3,4,5,6-pentadeuteriophenyl)methanone	0.6868	0.08464	0.0233764	ns	0.068	0.054	ns
2-methylpent-1-en-3-one	0.6862	0.5813	0.023356	ns	ns	.	ns
Unknown 130	0.6839	1.812	0.0232777	ns	ns	.	ns
ethanol	0.6782	0.9834	0.0230837	ns	0.053	.	0.042
4-methylidene-1-propan-2-ylbicyclo[3.1.0]hexane	0.6779	0.3814	0.0230735	ns	ns	.	ns
2-ethoxy-2-methylpropane	0.6684	0.2664	0.0227502	ns	ns	.	ns
methyl (E)-but-2-enoate	0.6664	0.4759	0.0226821	ns	ns	.	0.099
oxolane	0.6632	0.5011	0.0225732	ns	ns	.	ns
Unknown 129	0.6436	2.302	0.0219061	ns	ns	.	ns
diphenylmethanone	0.6373	0.1326	0.0216916	0.062	ns	.	ns
Unknown 108	0.6331	2.037	0.0215487	ns	ns	.	ns
Unknown 46	0.6299	1.214	0.0214398	ns	ns	.	ns
(2R,5R)-2-ethenyl-2-methyl-5-prop-1-en-2-yloxolane	0.6192	0.2865	0.0210756	ns	0.062	.	ns
toluene	0.6181	0.7861	0.0210381	ns	ns	.	ns
5-methylhexan-2-one	0.6101	0.6269	0.0207658	ns	0.026	.	0.092
(E)-hept-3-en-1-ol	0.5965	1.199	0.0203029	ns	ns	.	ns
(2Z,4Z)-hexa-2,4-diene	0.5953	0.5112	0.0202621	ns	ns	.	ns
Unknown 125	0.5921	2.117	0.0201532	ns	ns	.	ns
4-methyl-3-propan-2-ylidenecyclohexene	0.577	1.492	0.0196392	ns	ns	.	ns
hexan-3-one	0.5693	0.8149	0.0193771	ns	ns	.	ns
Unknown 134	0.5573	1.991	0.0189687	0.001	ns	.	ns
nonan-1-ol	0.5567	0.2092	0.0189483	ns	ns	.	ns
Unknown 156	0.5525	1.902	0.0188053	ns	ns	.	ns
Unknown 17	0.5469	0.6104	0.0186147	ns	ns	.	ns
Unknown 81	0.5412	1.314	0.0184207	ns	ns	.	ns
Unknown 35	0.5408	1.483	0.0184071	ns	ns	.	ns
[(E)-hex-3-enyl] acetate	0.5404	0.6956	0.0183935	ns	ns	.	ns
Unknown 13	0.5383	1.031	0.018322	ns	ns	.	ns
Unknown 58	0.5344	1.419	0.0181892	ns	ns	.	ns
Unknown 16	0.5273	0.85	0.0179476	ns	ns	.	ns
1-methyl-5-prop-1-en-2-ylcyclohexene	0.5269	1.421	0.017934	ns	ns	.	ns
Unknown 14	0.5187	0.846	0.0176549	ns	ns	.	ns
Unknown 54	0.5162	1.114	0.0175698	0.016	ns	.	ns
(E)-hept-3-en-2-one	0.5103	0.5047	0.017369	ns	ns	.	ns
(2R)-6-methyl-2-[(1R)-4-methylcyclohex-3-en-1-yl]hept-5-en-2-ol	0.5016	0.3058	0.0170728	0.096	ns	.	ns
2-methylpropyl acetate	0.4956	0.5659	0.0168686	ns	0.010	0.004	<0.001
(5S)-2-methyl-5-propan-2-ylcyclohexa-1,3-diene	0.4939	0.3461	0.0168108	ns	ns	.	0.033
5-heptyloxolan-2-one	0.4938	1.02	0.0168074	ns	ns	.	ns
Unknown 106	0.4877	1.699	0.0165997	ns	ns	.	ns
4-Oxohex-2-enal	0.4868	0.2371	0.0165691	ns	ns	.	ns
2-pentylfuran	0.4811	0.7522	0.0163751	ns	0.003	.	ns
2,6-dimethylocta-1,7-diene-3,6-diol	0.4771	0.255	0.0162389	ns	ns	.	0.025
ethyl (E)-but-2-enoate	0.4739	0.4991	0.01613	ns	<0.001	.	0.018
Unknown 188	0.4699	1.648	0.0159939	ns	ns	.	ns
Unknown 75	0.4695	1.395	0.0159803	ns	ns	.	ns
Unknown 136	0.462	1.349	0.015725	ns	ns	.	ns
benzene	0.4593	0.5274	0.0156331	ns	ns	.	ns
octan-3-one	0.457	0.1601	0.0155548	ns	ns	.	ns
octane-2,3-dione	0.4564	0.135	0.0155344	0.046	ns	.	ns
(5E)-6,10-dimethylundeca-5,9-dien-2-one	0.4503	0.1421	0.0153268	ns	ns	.	ns
(1-methyl-4-prop-1-en-2-ylcyclohexyl) acetate	0.4474	1.427	0.015228	ns	ns	.	ns
Unknown 52	0.4435	0.82	0.0150953	ns	ns	.	ns
methylsulfanylmethane	0.4377	0.1822	0.0148979	ns	ns	.	ns
hexan-2-one	0.4365	1.574	0.014857	ns	ns	.	ns
Unknown 47	0.4349	0.7763	0.0148026	ns	ns	.	ns
Unknown 149	0.4242	0.9677	0.0144384	ns	ns	.	ns
Unknown 43	0.4236	0.4506	0.014418	ns	ns	0.068	ns
1-methyl-4-[(2Z)-6-methylhepta-2,5-dien-2-yl]cyclohexene	0.4218	0.1898	0.0143567	ns	0.043	.	0.003
4-methylheptan-2-one	0.4191	0.1774	0.0142648	ns	ns	.	ns
non-2-ynoic acid	0.417	1.503	0.0141933	ns	ns	.	ns
(3E)-hexa-1,3-diene	0.4154	0.5275	0.0141389	ns	ns	.	ns
Unknown 41	0.4104	0.5554	0.0139687	0.077	ns	.	ns
Unknown 67	0.4059	1.221	0.0138155	ns	ns	.	ns
Unknown 51	0.4047	0.3691	0.0137747	ns	0.027	.	0.022
Unknown 38	0.3912	0.487	0.0133152	ns	ns	.	ns
Unknown 69	0.3898	1.006	0.0132675	ns	ns	.	ns
octanoic acid	0.3871	0.284	0.0131756	0.048	ns	.	ns
(1S,2R,5S,7R,8R)-2,6,6,8-tetramethyltricyclo[5.3.1.01,5]undecan-8-ol	0.3818	0.1975	0.0129952	ns	ns	.	ns
Unknown 142	0.3815	1.071	0.012985	ns	ns	.	ns
2-butanoyloxyethyl butanoate	0.3807	0.5416	0.0129578	ns	0.007	.	ns
Unknown 77	0.3804	0.9312	0.0129476	ns	ns	.	ns
octane	0.3765	0.1903	0.0128148	0.047	ns	.	ns
pentyl acetate	0.3751	0.1865	0.0127672	ns	<0.001	0.040	ns
(E)-hex-3-en-1-ol	0.3748	0.1561	0.012757	ns	ns	.	ns
Unknown 37	0.3731	0.5185	0.0126991	ns	ns	.	ns
Unknown 127	0.3658	1.286	0.0124506	ns	ns	.	ns
butane-2,3-dione	0.3654	0.2035	0.012437	ns	ns	.	ns
hex-2-yn-1-ol	0.3537	1.13	0.0120388	ns	ns	.	ns
Unknown 111	0.3527	1.027	0.0120048	ns	ns	.	ns
Unknown 305	0.3509	0.9628	0.0119435	ns	ns	.	ns
oct-1-en-3-ol	0.3498	0.1678	0.0119061	ns	ns	.	0.096
2-methylbutan-2-ol	0.3419	0.2316	0.0116372	ns	ns	.	ns
Unknown 109	0.3417	1.12	0.0116304	ns	ns	.	ns
ethyl (Z)-but-2-enoate	0.3377	0.744	0.0114942	ns	0.048	0.068	0.021
Unknown 74	0.3363	0.6443	0.0114466	ns	ns	.	ns
Unknown 278	0.3342	0.8223	0.0113751	ns	ns	.	ns
Unknown 131	0.3315	0.933	0.0112832	ns	ns	.	ns
4-hydroxy-4-methylpentan-2-one	0.3309	0.2095	0.0112628	ns	ns	.	ns
(E)-oct-2-en-1-ol	0.3284	0.3703	0.0111777	ns	ns	.	ns
Unknown 99	0.3276	0.9285	0.0111504	ns	ns	.	ns
Unknown 282	0.3275	0.7448	0.011147	0.043	ns	.	ns
1-methyl-4-propan-2-ylcyclohexa-1,4-diene	0.3272	0.4552	0.0111368	ns	ns	.	ns
Unknown 87	0.3266	0.9656	0.0111164	ns	ns	.	ns
2-methylpropyl butanoate	0.3243	0.1295	0.0110381	0.013	<0.001	<0.001	<0.001
3-methylbutyl butanoate	0.3217	0.2002	0.0109496	ns	<0.001	0.028	0.002
Unknown 172	0.3172	1.108	0.0107965	ns	ns	.	ns
1-methyl-4-prop-1-en-2-ylbenzene	0.3157	0.2489	0.0107454	ns	ns	.	ns
Unknown 89	0.3151	0.8913	0.010725	ns	ns	.	ns
Unknown 101	0.313	0.7555	0.0106535	ns	ns	.	ns
Unknown 50	0.3124	0.3494	0.0106331	ns	ns	.	ns
Unknown 338	0.3079	0.8039	0.0104799	ns	ns	.	ns
Unknown 72	0.3069	0.7017	0.0104459	ns	ns	.	ns
Unknown 104	0.3061	0.9599	0.0104187	ns	ns	.	ns
Unknown 162	0.3053	0.9417	0.0103914	ns	ns	.	ns
Unknown 49	0.3031	0.2641	0.0103165	ns	ns	.	ns
(2E)-2,6-dimethylocta-2,7-diene-1,6-diol	0.2987	0.2198	0.0101668	ns	ns	.	ns
Unknown 167	0.2977	0.6406	0.0101327	ns	ns	.	ns
methyl propanoate	0.2947	0.2564	0.0100306	ns	ns	.	ns
1-methyl-4-(6-methylhept-5-en-2-yl)benzene	0.2909	0.1122	0.00990129	ns	0.034	.	ns
Unknown 272	0.2893	0.6087	0.00984683	ns	0.035	0.053	0.013
methyl 2-methylbutanoate	0.285	0.2048	0.00970048	ns	ns	0.074	0.076
4-methylheptane	0.2846	0.1347	0.00968686	ns	ns	.	ns
Unknown 40	0.2815	0.3669	0.00958135	ns	ns	.	ns
1-methyl-3-propan-2-ylbenzene	0.2804	0.2666	0.00954391	ns	ns	.	ns
Unknown 12	0.28	0.3525	0.00953029	0.074	ns	.	ns
Unknown 55	0.2759	0.365	0.00939074	ns	0.097	0.070	0.019
2-ethylhexanal	0.2726	0.384	0.00927842	ns	ns	.	ns
(3E)-3-prop-2-enylidenecyclobutene	0.2712	0.4831	0.00923077	ns	0.081	.	0.016
Unknown 20	0.2622	0.3365	0.00892444	ns	ns	.	ns
(3E)-3,7-dimethylocta-1,3,7-triene	0.2588	0.5538	0.00880871	ns	ns	.	ns
Unknown 36	0.2572	0.4829	0.00875425	ns	ns	.	ns
pentan-1-ol	0.2566	0.1633	0.00873383	ns	ns	.	ns
Unknown 44	0.2519	0.3106	0.00857386	0.022	ns	.	ns
1-methyl-4-[(2Z)-6-methylhepta-2,5-dien-2-yl]cyclohexene	0.2511	0.2504	0.00854663	ns	ns	.	0.012
nonane	0.2489	0.1435	0.00847175	ns	ns	0.098	ns
heptan-3-one	0.2488	0.301	0.00846835	ns	ns	.	ns
Unknown 110	0.2478	0.7833	0.00843431	ns	ns	.	ns
1,3-benzothiazole	0.2457	0.2493	0.00836283	ns	ns	.	ns
Unknown 7	0.245	0.4235	0.00833901	ns	ns	.	0.071
cyclohexylmethyl 2,2,2-trifluoroacetate	0.2399	0.7827	0.00816542	ns	ns	.	ns
5-(3,3-dimethyloxiran-2-yl)-3-methylpent-1-en-3-ol	0.2354	0.7029	0.00801225	ns	ns	.	ns
Unknown 263	0.2345	0.4878	0.00798162	ns	0.040	0.060	0.014
Unknown 264	0.2308	0.5663	0.00785568	ns	ns	.	ns
nonyl acetate	0.2304	0.2538	0.00784207	ns	0.004	.	ns
Unknown 302	0.226	0.7651	0.00769231	ns	ns	.	ns
Unknown 255	0.2246	0.6986	0.00764466	ns	ns	.	ns
(3E)-octa-1,3-diene	0.2215	0.3245	0.00753914	ns	ns	.	ns
octyl formate	0.2192	0.3095	0.00746086	ns	ns	.	ns
methylcyclopentane	0.2183	0.3466	0.00743022	0.087	ns	.	ns
Unknown 24	0.2169	0.3084	0.00738257	ns	ns	.	ns
2-ethyloxirane	0.2152	0.2571	0.00732471	ns	ns	.	ns
Unknown 15	0.2143	0.2479	0.00729408	ns	ns	.	ns
(3-hydroxy-2,2,4-trimethylpentyl) 2-methylpropanoate	0.2096	0.1791	0.0071341	ns	ns	.	ns
Unknown 10	0.209	0.4115	0.00711368	ns	ns	.	ns
[2,2,4-trimethyl-3-(2-methylpropanoyloxy)pentyl] 2-methylpropanoate	0.205	0.1301	0.00697754	0.060	ns	.	ns
Unknown 306	0.2003	0.6592	0.00681756	ns	ns	.	ns
Unknown 273	0.1998	0.6425	0.00680054	0.002	ns	.	ns
2-methylprop-2-enal	0.1974	0.6546	0.00671886	ns	ns	.	ns
(2S)-heptan-2-ol	0.1968	0.1607	0.00669843	ns	<0.001	.	ns
Unknown 321	0.1949	0.7029	0.00663376	ns	ns	.	ns
3,5-dimethyloctane	0.1938	0.1756	0.00659632	ns	ns	0.092	ns
cyclopropylmethanol	0.19	0.3458	0.00646698	ns	0.099	.	0.018
(1,3-dimethyl-2-methylidenecyclopentyl)methanol	0.1896	0.3255	0.00645337	ns	0.073	.	ns
Unknown 32	0.1895	0.2505	0.00644997	ns	ns	.	ns
Unknown 33	0.189	0.5713	0.00643295	ns	ns	.	ns
Unknown 94	0.189	0.5465	0.00643295	ns	ns	.	ns
acetic acid	0.1875	0.07873	0.00638189	0.018	<0.001	<0.001	<0.001
Unknown 186	0.1874	0.4849	0.00637849	ns	ns	.	ns
(Z)-hex-3-en-1-ol	0.1865	0.1687	0.00634786	ns	ns	.	ns
Unknown 65	0.186	0.2225	0.00633084	ns	ns	.	ns
Unknown 28	0.1858	0.2791	0.00632403	ns	0.012	.	ns
Unknown 290	0.1852	0.6679	0.00630361	ns	ns	.	ns
Unknown 313	0.1846	0.6466	0.00628319	ns	ns	.	ns
Unknown 78	0.1841	0.3505	0.00626617	0.005	ns	.	ns
1-chlorodecane	0.1836	0.2574	0.00624915	ns	ns	.	ns
Unknown 281	0.1826	0.6344	0.00621511	0.001	ns	.	ns
Unknown 164	0.1822	0.4528	0.0062015	ns	ns	.	ns
nonanoic acid	0.1811	0.1628	0.00616406	ns	ns	.	ns
styrene	0.1794	0.1472	0.00610619	ns	ns	.	ns
Unknown 71	0.1781	0.2199	0.00606195	ns	ns	.	ns
1-methyl-4-[(2R)-6-methylhept-5-en-2-yl]cyclohexa-1,4-diene	0.1756	0.1609	0.00597686	ns	0.076	.	0.019
Unknown 23	0.1715	0.1849	0.0058373	ns	ns	.	ns
Unknown 119	0.1685	0.4701	0.00573519	ns	ns	.	ns
3-methylbutan-2-one	0.1683	0.1559	0.00572839	ns	0.065	.	ns
2-methylfuran	0.1658	0.2319	0.00564329	ns	0.069	.	ns
Unknown 18	0.1653	0.2445	0.00562628	ns	ns	.	ns
propyl 2-oxopropanoate	0.1644	0.5927	0.00559564	ns	ns	.	ns
Unknown 401	0.1624	0.5856	0.00552757	ns	ns	.	ns
(2E,6Z)-nona-2,6-dienal	0.1622	0.06871	0.00552076	0.019	0.001	0.090	0.004
Unknown 64	0.1604	0.2328	0.0054595	0.071	ns	.	ns
Unknown 249	0.1603	0.4665	0.00545609	ns	ns	.	ns
(2E)-2,7-dimethylocta-2,6-dien-1-ol	0.16	0.1898	0.00544588	ns	ns	.	ns
2-(2,3,4,5,6-pentadeuteriophenyl)ethanol	0.159	0.05898	0.00541184	ns	ns	.	ns
butyl 2-oxopropanoate	0.1578	0.2907	0.005371	ns	ns	.	ns
(Z)-acetyloxymethylimino-methyl-oxidoazanium	0.1545	0.3995	0.00525868	ns	ns	.	ns
ethyl 4-methylpentanoate	0.1544	0.5566	0.00525528	ns	ns	.	ns
Unknown 63	0.1537	0.1985	0.00523145	ns	ns	.	ns
Unknown 70	0.1527	0.2509	0.00519741	ns	ns	0.084	ns
Unknown 39	0.1522	0.2256	0.00518039	ns	ns	.	0.075
(1S,2R,5S,7R,8S)-2,6,6,8-tetramethyltricyclo[5.3.1.01,5]undecan-8-ol	0.1489	0.1634	0.00506807	ns	ns	.	ns
Unknown 68	0.1486	0.1929	0.00505786	ns	ns	.	0.027
Unknown 274	0.148	0.5336	0.00503744	ns	ns	.	ns
Unknown 173	0.1467	0.5288	0.00499319	ns	ns	.	ns
Unknown 152	0.1458	0.2789	0.00496256	ns	ns	0.075	ns
Unknown 241	0.1458	0.5258	0.00496256	ns	ns	.	ns
Unknown 288	0.1458	0.5255	0.00496256	ns	ns	.	ns
Unknown 9	0.1449	0.2253	0.00493193	ns	0.071	0.081	0.045
Unknown 275	0.1444	0.4114	0.00491491	ns	ns	.	ns
1-methyl-4-propan-2-ylbenzene	0.1438	0.1931	0.00489449	ns	ns	.	ns
Unknown 252	0.1436	0.4807	0.00488768	ns	ns	.	ns
Unknown 251	0.1428	0.393	0.00486045	ns	ns	.	ns
Unknown 163	0.1411	0.3589	0.00480259	ns	ns	.	ns
1-methyl-4-[(E)-prop-1-enyl]benzene	0.1403	0.1971	0.00477536	ns	ns	.	ns
Unknown 102	0.1398	0.3427	0.00475834	0.003	ns	.	ns
penta-1,4-diene	0.1395	0.1362	0.00474813	ns	0.010	.	<0.001
Unknown 280	0.1394	0.3978	0.00474472	ns	ns	.	ns
Unknown 157	0.139	0.2695	0.00473111	ns	ns	.	ns
Unknown 347	0.139	0.5011	0.00473111	ns	ns	.	ns
(E)-oct-3-en-2-one	0.1372	0.2557	0.00466984	ns	ns	.	ns
Unknown 53	0.1354	0.2003	0.00460858	ns	ns	.	ns
2,2-dimethylpropanoyl 2,2-dimethylpropanoate	0.1337	0.1505	0.00455071	ns	ns	0.067	ns
Unknown 29	0.1334	0.1849	0.0045405	ns	ns	.	ns
Unknown 19	0.1326	0.1612	0.00451327	ns	ns	.	0.034
Unknown 243	0.1325	0.4776	0.00450987	ns	ns	.	ns
Unknown 31	0.1324	0.238	0.00450647	ns	ns	.	ns
2-nitrooxyethyl nitrate	0.1313	0.4733	0.00446903	ns	ns	.	ns
Unknown 151	0.131	0.367	0.00445882	ns	ns	.	ns
Unknown 27	0.1306	0.2251	0.0044452	ns	ns	.	ns
4,4-dimethylpenta-1,2-diene	0.1296	0.4341	0.00441116	ns	ns	.	ns
(methyltrisulfanyl)methane	0.1295	0.2491	0.00440776	ns	ns	0.032	ns
Unknown 66	0.1295	0.222	0.00440776	ns	ns	.	ns
Unknown 21	0.1289	0.1688	0.00438734	ns	ns	.	ns
Unknown 6	0.1279	0.1645	0.0043533	ns	ns	.	ns
Unknown 301	0.1273	0.4588	0.00433288	ns	ns	.	ns
Unknown 62	0.127	0.1935	0.00432267	ns	ns	.	ns
3,3-dimethylbut-1-ene	0.1259	0.454	0.00428523	ns	ns	.	ns
Unknown 11	0.1257	0.1337	0.00427842	ns	ns	.	ns
ethylcyclobutane	0.1254	0.1151	0.00426821	ns	0.005	.	ns
4-methylhex-1-ene	0.1253	0.2275	0.00426481	ns	ns	.	ns
propyl acetate	0.124	0.2282	0.00422056	ns	ns	.	ns
(3E)-penta-1,3-diene	0.1229	0.2394	0.00418312	ns	0.048	0.034	0.021
propan-2-ol;acetate	0.1229	0.3684	0.00418312	ns	ns	.	ns
Unknown 268	0.1227	0.2929	0.00417631	ns	ns	.	ns
ethylbenzene	0.1223	0.1388	0.0041627	ns	ns	.	ns
Unknown 4	0.1217	0.2432	0.00414227	ns	ns	.	ns
Unknown 286	0.1214	0.4378	0.00413206	ns	ns	.	ns
Unknown 269	0.1212	0.4369	0.00412526	ns	ns	.	ns
bromocycloheptane	0.1206	0.3112	0.00410483	ns	ns	.	ns
Unknown 88	0.1193	0.1975	0.00406059	ns	ns	.	ns
nitrous oxide	0.1192	0.3675	0.00405718	ns	ns	.	ns
2-ethylbutanal	0.1185	0.4272	0.00403336	ns	ns	.	ns
4-hydroxybutan-2-one	0.1178	0.3624	0.00400953	ns	ns	.	ns
Unknown 22	0.1175	0.1784	0.00399932	<0.001	ns	.	ns
(5S)-2,6,6-trimethylbicyclo[3.1.1]hept-2-ene	0.1173	0.2294	0.00399251	ns	ns	.	ns
Unknown 165	0.117	0.3856	0.0039823	ns	ns	.	ns
Unknown 262	0.1169	0.4214	0.0039789	0.001	ns	.	ns
Unknown 25	0.1162	0.172	0.00395507	ns	ns	.	ns
bicyclo[4.2.0]octa-1,3,5-triene	0.1155	0.1469	0.00393125	ns	ns	.	ns
3-methylbenzaldehyde	0.1152	0.09372	0.00392103	ns	ns	.	ns
Unknown 236	0.1148	0.3066	0.00390742	ns	ns	.	ns
Unknown 60	0.1134	0.1824	0.00385977	ns	ns	.	ns
Unknown 57	0.1128	0.1117	0.00383935	ns	ns	.	0.009
Unknown 276	0.1116	0.4023	0.0037985	ns	ns	.	ns
propyl butanoate	0.1113	0.07582	0.00378829	ns	<0.001	<0.001	<0.001
Unknown 80	0.1102	0.1287	0.00375085	ns	ns	.	ns
3-methyl-1-(1-propoxyethoxy)butane	0.1101	0.3436	0.00374745	ns	ns	.	ns
2-phenoxyethyl acetate	0.1095	0.1027	0.00372703	ns	0.003	.	ns
Unknown 197	0.1087	0.3218	0.0036998	ns	ns	.	ns
Unknown 76	0.1084	0.2054	0.00368958	ns	ns	.	ns
2-ethylhexanoic acid	0.1081	0.1448	0.00367937	0.006	ns	.	ns
Unknown 93	0.108	0.1763	0.00367597	ns	ns	0.093	ns
(E)-1-(2,6,6-trimethylcyclohexa-1,3-dien-1-yl)but-2-en-1-one	0.1075	0.1094	0.00365895	ns	0.036	.	ns
3-methylbutan-1-ol	0.1072	0.116	0.00364874	ns	ns	.	ns
Unknown 79	0.1072	0.1975	0.00364874	ns	ns	.	ns
1-(2,6,6-trimethylcyclohexa-1,3-dien-1-yl)but-2-en-1-one	0.1071	0.08885	0.00364534	0.074	ns	.	ns
Unknown 3	0.106	0.1648	0.0036079	ns	ns	.	ns
Unknown 85	0.1059	0.1909	0.00360449	ns	ns	.	ns
2,3-dimethylbuta-1,3-diene	0.1057	0.2592	0.00359769	0.092	ns	.	ns
Unknown 257	0.1051	0.3791	0.00357726	ns	ns	.	ns
Unknown 139	0.1035	0.3731	0.0035228	ns	ns	.	ns
1,1,3-trimethylcyclopentane	0.1032	0.3721	0.00351259	ns	ns	.	ns
Unknown 315	0.103	0.3713	0.00350579	ns	ns	.	ns
Unknown 148	0.1025	0.3435	0.00348877	ns	ns	.	ns
Unknown 56	0.1022	0.152	0.00347856	ns	ns	.	ns
Unknown 285	0.1021	0.3682	0.00347515	ns	ns	.	ns
1b,5,5,6a-tetramethyl-2,3,4,5a-tetrahydro-1aH-indeno[1,2-b]oxiren-6-one	0.1013	0.1506	0.00344792	ns	0.001	.	0.048
propanal	0.1011	0.1347	0.00344112	ns	0.056	.	ns
Unknown 143	0.09952	0.2637	0.00338734	ns	ns	.	ns
2-ethyloxetane	0.09868	0.2607	0.00335875	ns	ns	.	ns
Unknown 177	0.09862	0.3149	0.00335671	ns	ns	.	ns
ethyl (E)-2-methylbut-2-enoate	0.09843	0.154	0.00335024	ns	0.084	.	0.006
Unknown 318	0.09759	0.3518	0.00332165	ns	ns	.	ns
Unknown 297	0.09705	0.3499	0.00330327	ns	ns	.	ns
Unknown 146	0.09675	0.3063	0.00329306	ns	ns	.	ns
2-methylbutane	0.0964	0.3123	0.00328114	0.002	ns	.	ns
Unknown 266	0.09555	0.2716	0.00325221	ns	ns	.	ns
1,2-xylene	0.09464	0.1405	0.00322124	ns	ns	.	ns
Unknown 158	0.09345	0.281	0.00318074	ns	ns	.	ns
Unknown 303	0.09328	0.318	0.00317495	ns	ns	.	ns
Unknown 267	0.09312	0.3358	0.0031695	ns	ns	.	ns
propyl 2-methylpropanoate	0.09302	0.3034	0.0031661	ns	ns	.	ns
6-methylheptan-3-one	0.09288	0.1099	0.00316133	ns	ns	.	ns
Unknown 84	0.09264	0.1544	0.00315317	ns	ns	.	0.074
Unknown 26	0.09255	0.1382	0.0031501	ns	ns	.	ns
tridecane	0.0923	0.08036	0.00314159	ns	ns	.	ns
cyclohepta-1,3,5-triene	0.09212	0.192	0.00313547	ns	ns	.	ns
dodecanal	0.09198	0.1614	0.0031307	ns	ns	.	ns
Unknown 105	0.09182	0.2032	0.00312526	ns	ns	.	ns
Unknown 168	0.09129	0.2888	0.00310722	ns	ns	.	ns
1-chloroundecane	0.09102	0.1841	0.00309803	ns	ns	.	ns
Unknown 132	0.09062	0.2409	0.00308441	ns	ns	.	ns
Unknown 133	0.09056	0.2992	0.00308237	ns	ns	.	ns
Unknown 135	0.08889	0.2734	0.00302553	ns	ns	.	ns
2-methylpent-4-en-2-ol	0.08846	0.319	0.00301089	0.001	ns	.	ns
2,2,5,5-tetramethyloxolane	0.08813	0.08153	0.00299966	ns	ns	.	ns
Unknown 159	0.08788	0.2939	0.00299115	ns	ns	.	ns
Unknown 364	0.08622	0.3109	0.00293465	ns	ns	.	ns
2,6-dimethylnonane	0.08434	0.1936	0.00287066	ns	ns	.	ns
but-3-en-1-ol	0.08353	0.2272	0.00284309	ns	ns	.	ns
Unknown 5	0.0831	0.1845	0.00282845	ns	ns	.	ns
(3E)-2-methylpenta-1,3-diene	0.08199	0.1599	0.00279067	ns	ns	.	ns
(3Z,6Z)-nona-3,6-dienal	0.08088	0.1175	0.00275289	ns	ns	.	0.036
3-methylhepta-1,6-dien-3-ol	0.08025	0.1441	0.00273145	ns	ns	.	ns
5-ethyl-2-methylheptane	0.07935	0.1373	0.00270082	ns	ns	0.049	ns
2-methylpropane	0.07846	0.179	0.00267052	ns	ns	.	ns
Unknown 100	0.07792	0.0964	0.00265214	ns	ns	.	0.030
(Z)-but-2-enal	0.07791	0.2052	0.0026518	ns	ns	.	ns
ethyl 2-oxopropanoate	0.07789	0.2809	0.00265112	ns	ns	.	ns
Unknown 287	0.07776	0.2804	0.0026467	ns	ns	.	ns
Unknown 171	0.07702	0.2017	0.00262151	ns	ns	.	ns
(E)-pent-3-en-2-ol	0.07696	0.1474	0.00261947	ns	0.018	.	ns
[(E)-5-methylhex-3-en-2-yl]benzene	0.07694	0.0744	0.00261879	ns	0.039	.	ns
Unknown 327	0.07634	0.2752	0.00259837	ns	ns	.	ns
1-methyl-4-prop-1-en-2-yl-7-oxabicyclo[4.1.0]heptane	0.0762	0.1963	0.0025936	ns	ns	.	ns
Unknown 90	0.07611	0.1263	0.00259054	ns	ns	.	ns
2-hydroxypropanamide	0.0761	0.2744	0.0025902	ns	ns	.	ns
2-methylpropanoyl 2-methylpropanoate	0.07595	0.1343	0.00258509	ns	0.009	.	0.077
ethyl 3-hydroxybutanoate	0.07581	0.08819	0.00258033	ns	<0.001	0.021	0.002
Unknown 91	0.07539	0.1381	0.00256603	ns	ns	.	ns
prop-2-enal	0.0749	0.1064	0.00254935	ns	ns	.	ns
Unknown 265	0.07394	0.24	0.00251668	ns	ns	.	ns
Unknown 169	0.0735	0.2085	0.0025017	ns	ns	.	ns
2,3-dihydrofuran	0.07337	0.1084	0.00249728	ns	ns	0.073	ns
[(E)-hex-2-enyl] acetate	0.07295	0.1473	0.00248298	ns	ns	.	ns
ethylsulfanylmethanedithioic acid	0.07291	0.1243	0.00248162	ns	0.090	.	ns
1-nitropropane	0.07268	0.2447	0.00247379	ns	ns	.	ns
hexadecane	0.07193	0.1039	0.00244826	ns	ns	.	ns
pent-4-enyl acetate	0.07076	0.08108	0.00240844	ns	ns	.	ns
3,3,6,6,9,9-hexamethyl-1,2,4,5,7,8-hexaoxonane	0.07007	0.112	0.00238496	ns	ns	.	ns
Unknown 295	0.06915	0.2257	0.00235364	ns	ns	.	ns
1-ethyl-4-methylbenzene	0.06906	0.1221	0.00235058	ns	ns	.	ns
2-ethyl-5-methylfuran	0.06877	0.1647	0.00234071	0.004	ns	.	ns
1-chloroheptane	0.06855	0.1578	0.00233322	ns	ns	.	0.093
Unknown 73	0.06771	0.1235	0.00230463	ns	ns	.	ns
Unknown 196	0.06706	0.2243	0.00228251	ns	ns	.	ns
Unknown 59	0.06627	0.1007	0.00225562	ns	ns	.	ns
2,2-dimethylheptan-3-one	0.06615	0.1247	0.00225153	ns	ns	.	ns
2-bromopentane	0.06604	0.1197	0.00224779	ns	ns	.	ns
Unknown 201	0.06546	0.1896	0.00222805	ns	ns	.	ns
butyl hexanoate	0.06519	0.1096	0.00221886	ns	ns	.	ns
Unknown 92	0.06458	0.1208	0.00219809	ns	ns	.	ns
propane	0.06448	0.2325	0.00219469	ns	ns	.	ns
3-methylbut-2-enyl acetate	0.06444	0.1455	0.00219333	ns	ns	.	ns
Unknown 160	0.06426	0.2209	0.0021872	ns	ns	.	ns
heptan-2-ol	0.06412	0.1133	0.00218244	ns	ns	.	ns
1-methyl-2-prop-1-en-2-ylbenzene	0.06391	0.1068	0.00217529	ns	ns	.	ns
oxolan-2-ylmethanol	0.06367	0.2296	0.00216712	ns	ns	.	ns
2-[2-[2-(2-ethoxyethoxy)ethoxy]ethoxy]ethanol	0.06332	0.2283	0.00215521	ns	ns	.	ns
Unknown 98	0.0631	0.1081	0.00214772	ns	ns	.	ns
2-methylpropanal	0.063	0.1984	0.00214432	ns	ns	.	ns
oxan-2-ylmethanol	0.06296	0.1698	0.00214295	ns	ns	.	ns
butanoic acid	0.06191	0.07906	0.00210722	ns	ns	.	ns
Unknown 147	0.06164	0.2222	0.00209803	ns	ns	.	ns
2,6,6-trimethylbicyclo[3.1.1]hept-2-ene	0.06153	0.2218	0.00209428	ns	ns	.	ns
prop-2-enyl 2-methylpropanoate	0.06147	0.2216	0.00209224	ns	ns	.	ns
Unknown 117	0.06119	0.09468	0.00208271	ns	ns	.	ns
fluoroethyne	0.061	0.1531	0.00207624	ns	ns	.	ns
butyl propanoate	0.0609	0.114	0.00207284	ns	ns	.	ns
Unknown 141	0.06012	0.2168	0.00204629	ns	ns	.	ns
pentane	0.05933	0.2139	0.0020194	ns	ns	.	ns
undecane	0.05927	0.06562	0.00201736	ns	ns	.	ns
heptanoic acid	0.05822	0.08999	0.00198162	ns	ns	.	ns
Unknown 230	0.05755	0.1808	0.00195882	ns	ns	.	ns
1-[2,6-bis(trimethylsilyloxy)phenyl]ethanone	0.05594	0.2017	0.00190402	ns	ns	.	ns
(Z)-dec-2-enal	0.05559	0.07087	0.0018921	ns	ns	0.086	ns
3,7-dimethylocta-1,6-dien-3-yl 3-methylbutanoate	0.05469	0.1436	0.00186147	0.097	ns	.	ns
2,2,4-trimethylpent-3-en-1-ol	0.05447	0.1466	0.00185398	ns	ns	.	ns
ethyl 2-aminopropanoate	0.05295	0.1909	0.00180225	ns	ns	.	ns
6,7-dihydroxy-3-(2-hydroxyphenyl)-5-[[3,4,5-trihydroxy-6-(hydroxymethyl)oxan-2-yl]oxymethyl]-5,6,7,7a-tetrahydro-3aH-pyrano[2,3-d][1,3]oxazol-2-one	0.05199	0.1874	0.00176957	ns	ns	.	ns
(methyldisulfanyl)methane	0.05159	0.09439	0.00175596	ns	ns	0.088	ns
3-methylbutyl 2-methylpropanoate	0.05158	0.1005	0.00175562	ns	ns	0.082	ns
tert-butyl acetate	0.05113	0.1323	0.0017403	ns	ns	.	ns
but-3-en-2-one	0.05085	0.09311	0.00173077	ns	0.084	.	ns
tetradecane	0.05038	0.06823	0.00171477	ns	ns	.	ns
(E)-5-methylundec-3-ene	0.05021	0.181	0.00170899	0.001	ns	.	ns
Unknown 174	0.0498	0.1627	0.00169503	ns	ns	.	ns
2-methylprop-2-enyl 2-methylbutanoate	0.04974	0.07289	0.00169299	ns	ns	.	ns
Unknown 86	0.04955	0.09469	0.00168652	ns	ns	.	0.065
butyl 3-methylbutanoate	0.0495	0.1152	0.00168482	ns	0.067	.	ns
2-methyl-6-methylideneoct-7-en-4-one	0.04925	0.1156	0.00167631	ns	ns	.	ns
Unknown 155	0.04881	0.1485	0.00166133	ns	ns	.	ns
cyclobutanol	0.04759	0.1005	0.00161981	ns	0.036	0.055	0.014
3,3-dimethylcyclobutene	0.04729	0.1705	0.0016096	ns	ns	.	ns
(1E,4E,8E)-2,6,6,9-tetramethylcycloundeca-1,4,8-triene	0.04615	0.084	0.0015708	ns	ns	.	ns
ethenyl acetate	0.04593	0.07013	0.00156331	ns	ns	.	ns
cyclooctatetraene	0.04582	0.07671	0.00155956	ns	ns	.	ns
Unknown 83	0.0458	0.07747	0.00155888	ns	ns	.	ns
2,6,6-trimethyl-8-methylidenetricyclo[5.3.1.01,5]undecan-9-ol	0.04565	0.0743	0.00155378	ns	0.040	.	ns
hexan-3-ol	0.04522	0.08923	0.00153914	ns	ns	.	ns
(1S,4S,6R)-1-methyl-4-prop-1-en-2-yl-7-oxabicyclo[4.1.0]heptane	0.04521	0.163	0.0015388	ns	ns	.	ns
Unknown 118	0.0449	0.08803	0.00152825	ns	ns	.	ns
1-(1,3-dimethylcyclohex-3-en-1-yl)ethanone	0.04482	0.1228	0.00152553	ns	ns	.	ns
Unknown 221	0.04427	0.1373	0.00150681	ns	ns	.	ns
hexyl formate	0.04388	0.1134	0.00149353	ns	ns	.	ns
3-methyl-4-methylidenehexan-2-one	0.04378	0.1195	0.00149013	ns	ns	.	ns
4-(2-methylbutan-2-yl)phenol	0.04365	0.09081	0.0014857	0.024	ns	.	ns
Unknown 30	0.04341	0.07013	0.00147754	ns	ns	.	ns
Unknown 178	0.04266	0.09066	0.00145201	0.021	ns	.	ns
3-bromopentane	0.04223	0.08225	0.00143737	ns	ns	.	ns
4-methyldecane	0.04161	0.08993	0.00141627	ns	ns	.	ns
propylbenzene	0.04145	0.1018	0.00141082	ns	ns	.	ns
(Z)-2-methyl-5-(2-methyl-3-methylidene-2-bicyclo[2.2.1]heptanyl)pent-2-en-1-ol	0.04137	0.1072	0.0014081	ns	ns	.	ns
Unknown 195	0.04132	0.06617	0.0014064	0.040	ns	.	ns
Unknown 82	0.04115	0.09958	0.00140061	ns	ns	.	ns
methyl 2-oxohexanoate	0.04103	0.09644	0.00139653	<0.001	ns	.	ns
2-acetyloxy-2-methylpropanoic acid	0.04089	0.07187	0.00139176	ns	ns	.	ns
Unknown 166	0.04063	0.1203	0.00138291	ns	ns	.	ns
2-methylbutyl butanoate	0.04031	0.1008	0.00137202	ns	ns	.	ns
Unknown 204	0.04028	0.05985	0.001371	ns	ns	.	ns
(E)-6-methyloct-5-en-2-one	0.03928	0.1416	0.00133696	ns	ns	.	ns
1-chloro-3-methylbutane	0.03899	0.1406	0.00132709	ns	ns	.	ns
Unknown 175	0.03883	0.0855	0.00132165	ns	ns	.	ns
dodecan-1-ol	0.03875	0.05525	0.00131892	0.086	ns	.	ns
5-methylhexanal	0.03864	0.1393	0.00131518	ns	ns	.	ns
Unknown 239	0.03856	0.115	0.00131246	ns	ns	.	ns
(1E)-buta-1,3-dien-1-ol	0.03835	0.06996	0.00130531	0.088	ns	.	ns
ethyl 2-methylpropanoate	0.03768	0.09961	0.00128251	ns	ns	.	ns
(1S,5S,6R)-2,6-dimethyl-6-(4-methylpent-3-enyl)bicyclo[3.1.1]hept-2-ene	0.0374	0.09949	0.00127297	ns	ns	.	ns
methyl benzoate	0.03733	0.04945	0.00127059	ns	ns	.	ns
N'-[(4-bromophenyl)methyl]-N-ethyl-N-methyl-N'-pyridin-2-ylethane-1,2-diamine;but-2-enedioic acid	0.03708	0.1337	0.00126208	ns	ns	.	ns
2-ethyl-2H-furan-5-one	0.03687	0.06948	0.00125494	ns	ns	.	ns
Unknown 205	0.03664	0.07205	0.00124711	ns	ns	.	ns
heptan-2-yl butanoate	0.03655	0.07714	0.00124404	ns	0.036	0.054	0.014
Unknown 97	0.03641	0.05543	0.00123928	ns	ns	.	ns
Unknown 238	0.03563	0.06967	0.00121273	ns	ns	0.088	ns
Unknown 224	0.03561	0.08482	0.00121205	ns	ns	.	ns
cyclohexa-1,3-diene	0.03471	0.07161	0.00118142	ns	ns	.	ns
(Z)-but-2-ene-1,4-diol	0.03445	0.09368	0.00117257	ns	ns	.	ns
dodec-9-yn-1-ol	0.03418	0.1232	0.00116338	ns	ns	.	ns
(E)-dec-2-enal	0.03404	0.06332	0.00115861	ns	ns	.	ns
Unknown 314	0.03395	0.1224	0.00115555	ns	ns	.	ns
(2E,4E)-hepta-2,4-dienal	0.03369	0.06065	0.0011467	ns	ns	.	ns
Unknown 340	0.03306	0.1192	0.00112526	ns	ns	.	ns
(2-ethyl-3-hydroxyhexyl) 2-methylpropanoate	0.03274	0.06407	0.00111436	ns	ns	.	ns
octyl 3-methylbutanoate	0.03226	0.07171	0.00109803	ns	ns	.	ns
6-ethenyl-2,2,6-trimethyloxan-3-ol	0.03209	0.05714	0.00109224	ns	ns	.	ns
3-methylfuran	0.03199	0.0699	0.00108884	ns	ns	.	ns
N-tert-butyl-N-lambda1-oxidanyl-2-methylpropan-2-amine	0.03182	0.1147	0.00108305	ns	ns	.	ns
Unknown 103	0.03175	0.07041	0.00108067	ns	ns	.	ns
(E)-non-4-enal	0.03151	0.1136	0.0010725	ns	ns	.	ns
(2R,3R,4S)-2-[(2R,3R,4R,5S,6R)-3-acetamido-2,5-dihydroxy-6-(hydroxymethyl)oxan-4-yl]oxy-3,4-dihydroxy-3,4-dihydro-2H-pyran-6-carboxylic acid	0.03115	0.1123	0.00106025	ns	ns	.	ns
Unknown 121	0.03101	0.06896	0.00105548	ns	ns	.	ns
2-methylpent-4-enal	0.03098	0.09494	0.00105446	ns	ns	.	ns
Unknown 187	0.03094	0.07268	0.0010531	ns	ns	.	ns
2,6-dimethylheptan-4-one	0.03028	0.06316	0.00103063	ns	ns	.	ns
nonadecane	0.02993	0.07812	0.00101872	0.015	ns	.	ns
Unknown 179	0.02915	0.0608	0.000992172	ns	ns	.	ns
1,3-ditert-butylbenzene	0.02914	0.05998	0.000991831	ns	ns	.	ns
Unknown 96	0.02912	0.0561	0.00099115	ns	ns	.	ns
2-ethenylfuran	0.02814	0.1014	0.000957794	ns	ns	.	ns
(Z)-oct-2-en-1-ol	0.02801	0.05014	0.00095337	ns	ns	.	ns
propan-2-yl hexanoate	0.0276	0.05921	0.000939415	ns	ns	.	ns
heptadecane	0.02728	0.05841	0.000928523	ns	ns	.	ns
5-methylcyclopenta-1,3-diene	0.02707	0.07018	0.000921375	ns	ns	.	ns
Unknown 116	0.027	0.05385	0.000918993	ns	ns	.	ns
2,5-bis(ethenyl)-2-methyloxolane	0.02657	0.07503	0.000904357	ns	ns	.	ns
Unknown 8	0.02654	0.04932	0.000903336	ns	ns	.	ns
2,6-dimethylphenol	0.02635	0.08086	0.000896869	ns	ns	.	ns
1,4-xylene	0.02627	0.06422	0.000894146	ns	ns	.	ns
Unknown 190	0.02603	0.07035	0.000885977	0.006	ns	.	ns
Unknown 212	0.02572	0.09275	0.000875425	ns	ns	.	ns
(E)-hex-3-en-2-one	0.02566	0.07083	0.000873383	ns	ns	.	ns
3-methylidenepentan-2-one	0.02555	0.09211	0.000869639	0.001	ns	.	ns
oxolan-2-one	0.0255	0.03828	0.000867937	ns	ns	.	ns
Unknown 123	0.02543	0.06642	0.000865555	ns	ns	.	ns
Unknown 232	0.02524	0.06594	0.000859088	ns	ns	.	ns
2-Methyl-7-exo-vinylbicyclo[4.2.0]oct-1(2)-ene	0.0252	0.06878	0.000857726	ns	ns	.	ns
2,4-dimethylpentan-2-ol	0.02516	0.09072	0.000856365	0.001	ns	.	ns
1-hydroxypropan-2-one	0.02512	0.06549	0.000855003	ns	ns	.	ns
6-methylheptan-3-ol	0.02506	0.09036	0.000852961	ns	ns	.	ns
3-methylbut-2-enal	0.02466	0.08892	0.000839346	ns	ns	.	ns
4-methylpent-3-en-2-one	0.02455	0.0551	0.000835602	ns	ns	.	ns
Unknown 242	0.02432	0.08768	0.000827774	ns	ns	.	ns
(1S,5S)-6,6-dimethyl-2-methylidenebicyclo[3.1.1]heptane	0.02416	0.08711	0.000822328	ns	ns	.	ns
Unknown 181	0.02378	0.04464	0.000809394	ns	ns	.	0.034
tridecan-2-amine	0.02375	0.08563	0.000808373	ns	ns	.	ns
phenol	0.02297	0.08281	0.000781824	0.001	ns	.	ns
(E)-non-2-enal	0.02286	0.08243	0.00077808	ns	ns	.	ns
Unknown 150	0.02228	0.06004	0.000758339	ns	ns	.	ns
2,2,4,5-tetramethylhex-5-en-3-one	0.02191	0.07901	0.000745745	ns	ns	.	ns
(1S,2R,3S,5R)-3-phenylmethoxy-2-(phenylmethoxymethyl)-6-oxabicyclo[3.1.0]hexane	0.0216	0.07789	0.000735194	ns	ns	.	ns
undec-3-yne	0.02147	0.0774	0.000730769	0.001	ns	.	ns
tridecan-1-ol	0.02136	0.07702	0.000727025	ns	ns	.	ns
ethyl 3-acetyloxybutanoate	0.02086	0.04342	0.000710007	ns	0.033	0.050	0.012
Unknown 283	0.02077	0.0536	0.000706943	ns	ns	.	ns
Unknown 202	0.02076	0.04198	0.000706603	ns	ns	.	ns
Unknown 194	0.0204	0.04985	0.00069435	ns	ns	.	ns
1-chlorononane	0.02026	0.07305	0.000689585	ns	ns	.	ns
2-methylprop-2-enylbenzene	0.02021	0.05424	0.000687883	ns	ns	.	ns
1-methyl-4-propan-2-ylcyclohexa-1,3-diene	0.01986	0.07161	0.00067597	ns	ns	.	ns
2-iodo-3-methylbutane	0.01981	0.07143	0.000674268	ns	ns	.	ns
Unknown 226	0.0193	0.03729	0.000656909	<0.001	ns	.	ns
cyclohexa-1,4-diene	0.01883	0.0679	0.000640912	ns	ns	.	ns
dodecyl formate	0.01883	0.04935	0.000640912	ns	ns	.	ns
2,4-dimethylfuran	0.01868	0.06734	0.000635807	0.001	ns	.	ns
3,3,5,6-tetramethyl-1,2-dihydroindene	0.01854	0.03821	0.000631042	ns	ns	.	ns
Unknown 184	0.01839	0.03825	0.000625936	ns	ns	.	ns
Unknown 95	0.01834	0.05126	0.000624234	ns	ns	.	ns
thiophene	0.0182	0.06562	0.000619469	ns	ns	.	ns
Unknown 122	0.01811	0.04891	0.000616406	ns	ns	.	ns
butyl 2-butoxy-2-hydroxyacetate	0.01794	0.04729	0.000610619	ns	ns	.	ns
undecan-1-ol	0.01756	0.0454	0.000597686	ns	ns	.	ns
1-(2-methoxypropoxy)propan-2-ol	0.01746	0.06296	0.000594282	ns	ns	.	ns
(E)-hex-3-en-1-ol	0.0172	0.06202	0.000585432	ns	ns	.	ns
Unknown 203	0.01686	0.03826	0.00057386	ns	0.058	0.078	0.027
cyclohexanone	0.01684	0.04356	0.000573179	ns	ns	.	ns
3-methyl-2H-furan-5-one	0.01668	0.06015	0.000567733	ns	ns	.	ns
pent-1-en-3-ol	0.01641	0.04023	0.000558543	0.042	ns	.	ns
decyl acetate	0.0163	0.04214	0.000554799	ns	ns	.	ns
2-oxopropyl acetate	0.01628	0.03406	0.000554118	ns	ns	.	ns
(5Z)-6,10-dimethylundeca-5,9-dien-2-one	0.01593	0.0413	0.000542206	0.021	ns	.	ns
pentylcyclopropane	0.0159	0.05734	0.000541184	0.001	ns	.	ns
4-methylhexan-2-one	0.01587	0.05721	0.000540163	0.001	ns	.	ns
4,6-dimethylundecane	0.01585	0.05715	0.000539483	ns	ns	.	ns
(3E)-hexa-1,3,5-triene	0.01582	0.04152	0.000538462	ns	ns	.	ns
1-bromo-4-methylcyclohexane	0.01572	0.05667	0.000535058	ns	ns	.	ns
2-methylthiophene	0.01564	0.05639	0.000532335	ns	ns	.	ns
Unknown 270	0.01556	0.04037	0.000529612	ns	ns	.	ns
Unknown 193	0.01535	0.04004	0.000522464	ns	ns	.	ns
Unknown 222	0.01527	0.03965	0.000519741	ns	ns	.	ns
(1R,4R)-1-methyl-4-prop-1-en-2-yl-7-oxabicyclo[4.1.0]heptane	0.01526	0.05501	0.000519401	ns	ns	.	ns
ethyl benzoate	0.01497	0.03988	0.00050953	ns	ns	.	ns
oxolan-2-ylmethyl acetate	0.01484	0.05349	0.000505106	ns	ns	.	ns
Unknown 161	0.01459	0.03123	0.000496596	ns	ns	.	ns
(2R,3S)-2-methyl-3-(3-methylbut-2-enyl)-2-[(1S)-4-methylcyclohex-3-en-1-yl]oxirane	0.01444	0.05205	0.000491491	ns	ns	.	ns
octan-2-one	0.01435	0.05175	0.000488428	ns	ns	.	ns
propanoyl propanoate	0.01419	0.03677	0.000482982	ns	ns	.	ns
4-methylbenzaldehyde	0.01416	0.03811	0.000481961	ns	ns	.	ns
[(Z)-hex-4-enyl] acetate	0.01396	0.05035	0.000475153	ns	ns	.	ns
cyclohexylmethyl cyclopropanecarboxylate	0.01394	0.03443	0.000474472	0.010	ns	.	ns
(Z)-1,3-bis(2-cyclopropyl-2-methylcyclopropyl)but-2-en-1-one	0.0138	0.04976	0.000469707	ns	ns	.	ns
4-azidoheptane	0.01371	0.04944	0.000466644	ns	ns	.	ns
hept-1-yne	0.01366	0.04924	0.000464942	ns	ns	.	ns
3-methylheptyl acetate	0.01335	0.03263	0.000454391	ns	0.088	.	ns
2-chlorohexane	0.01334	0.0481	0.00045405	ns	ns	.	ns
Unknown 180	0.01333	0.03444	0.00045371	0.033	ns	.	ns
(2E,4E)-hexa-2,4-dien-1-ol	0.01332	0.03483	0.00045337	ns	ns	.	ns
2-ethylthiophene	0.01316	0.04744	0.000447924	ns	ns	.	ns
Unknown 198	0.01308	0.03452	0.000445201	ns	ns	.	ns
pentanoyl pentanoate	0.01306	0.04708	0.00044452	ns	ns	.	ns
pentan-2-yl 2-methylpropanoate	0.01305	0.04706	0.00044418	ns	ns	.	ns
(1S)-2-methyl-5-propan-2-ylbicyclo[3.1.0]hex-2-ene	0.01292	0.03402	0.000439755	ns	ns	.	ns
(Z)-hept-2-ene	0.01286	0.04637	0.000437713	ns	ns	.	ns
butan-1-ol	0.01285	0.04632	0.000437372	ns	ns	.	ns
Unknown 284	0.01278	0.03174	0.00043499	ns	ns	.	ns
2-[(5E)-6,10-dimethylundeca-1,5,9-trien-2-yl]oxirane	0.01275	0.04596	0.000433969	ns	ns	.	ns
2-methylbut-3-en-2-ol	0.01263	0.04555	0.000429884	0.001	ns	.	ns
Unknown 144	0.01235	0.03193	0.000420354	0.028	ns	.	ns
Unknown 293	0.01233	0.0308	0.000419673	ns	ns	.	ns
6-ethyl-2-methyldecane	0.01224	0.03183	0.00041661	ns	ns	.	ns
5H-tetrazol-5-amine	0.0121	0.04364	0.000411845	ns	ns	.	ns
6-methyl-2-(4-methylcyclohex-3-en-1-yl)hept-5-en-2-ol	0.01194	0.04303	0.000406399	0.001	ns	.	ns
azulene	0.01179	0.04252	0.000401293	ns	ns	.	ns
(2S)-2-methylbutan-1-ol	0.01178	0.04246	0.000400953	ns	ns	.	ns
2-methylbuta-1,3-diene	0.01175	0.02804	0.000399932	ns	0.077	0.099	0.042
2-methylbutyl 2-methylpropanoate	0.01158	0.04176	0.000394146	ns	ns	.	ns
Unknown 277	0.0115	0.02982	0.000391423	0.053	ns	.	ns
Unknown 192	0.01146	0.04134	0.000390061	ns	ns	.	ns
(2E,6E)-nona-2,6-dienal	0.01145	0.02985	0.000389721	0.073	ns	.	ns
Unknown 154	0.01145	0.04129	0.000389721	ns	ns	.	ns
Unknown 189	0.01143	0.02962	0.00038904	ns	ns	.	ns
prop-2-enyl acetate	0.0114	0.0411	0.000388019	ns	ns	.	ns
hept-1-en-3-one	0.01132	0.04083	0.000385296	ns	ns	.	ns
4-methylpent-4-en-2-one	0.01126	0.04058	0.000383254	ns	ns	.	ns
Unknown 250	0.01124	0.02917	0.000382573	ns	ns	.	ns
(E)-hex-4-en-3-one	0.01119	0.04036	0.000380871	ns	ns	.	ns
1-ethyl-3-methylbenzene	0.01113	0.04014	0.000378829	ns	ns	.	ns
[(E)-hept-3-enyl] acetate	0.01107	0.03993	0.000376787	ns	ns	.	ns
(E)-but-2-enal	0.01102	0.03975	0.000375085	ns	ns	.	ns
Unknown 208	0.01093	0.03939	0.000372022	ns	ns	.	ns
3-ethylthiophene	0.01089	0.02659	0.00037066	0.029	ns	.	ns
methyl octanoate	0.01087	0.0392	0.00036998	ns	ns	.	ns
Unknown 185	0.01086	0.03915	0.000369639	ns	ns	.	ns
methyl 3-methyl-1,2,4-trioxolane-3-carboxylate	0.01082	0.03901	0.000368278	ns	ns	.	ns
2-methylhept-2-en-4-one	0.01077	0.03884	0.000366576	ns	ns	.	ns
1-phenylethanone	0.01071	0.02614	0.000364534	ns	0.087	.	ns
hept-1-ene	0.0107	0.03858	0.000364193	ns	ns	.	ns
[(Z)-4-acetyloxybut-2-enyl] acetate	0.01065	0.03841	0.000362491	ns	ns	.	ns
(2E,6E,9E)-2,6,10-trimethyldodeca-2,6,9,11-tetraenal	0.01063	0.03831	0.000361811	ns	ns	.	ns
prop-2-ynyl 2-methylbutanoate	0.01053	0.03796	0.000358407	ns	ns	.	ns
Unknown 307	0.01052	0.02573	0.000358067	ns	0.088	.	ns
(E)-hept-3-en-1-ol	0.0103	0.03712	0.000350579	ns	ns	.	ns
Unknown 260	0.01027	0.03703	0.000349558	0.001	ns	.	ns
2-methylpropyl propanoate	0.01014	0.03656	0.000345133	ns	ns	.	ns
2-methylprop-1-enylbenzene	0.009991	0.03602	0.000340061	ns	ns	.	ns
Unknown 182	0.009969	0.02584	0.000339312	ns	ns	.	ns
1,3,9,9-tetramethyl-4-oxatetracyclo[5.5.0.02,8.03,5]dodecane	0.009968	0.03594	0.000339278	ns	ns	.	ns
ethyl pentanoate	0.009888	0.03565	0.000336555	ns	ns	.	ns
dodecane	0.009789	0.02531	0.000333186	0.029	ns	.	ns
2-O-(2-methylpropyl) 1-O-nonyl oxalate	0.009776	0.03525	0.000332743	0.001	ns	.	ns
2-methylundecane	0.009757	0.03518	0.000332097	0.001	ns	.	ns
3,3-diethyl-1-methylazetidine-2,4-dione	0.009744	0.03513	0.000331654	0.001	ns	.	ns
cumene	0.009652	0.0348	0.000328523	ns	ns	.	ns
1,3-xylene	0.009644	0.03477	0.000328251	ns	ns	.	ns
Unknown 215	0.009626	0.03471	0.000327638	ns	ns	.	ns
cyclobutanamine	0.009615	0.03467	0.000327263	ns	ns	.	ns
3-ethyl-4-methylpentan-1-ol	0.009508	0.03428	0.000323622	0.001	ns	.	ns
Unknown 312	0.009304	0.03355	0.000316678	ns	ns	.	ns
(2Z,4E)-hexa-2,4-diene	0.009257	0.03338	0.000315078	ns	ns	.	ns
Unknown 254	0.009233	0.03329	0.000314261	ns	ns	.	ns
(Z)-hept-3-en-1-ol	0.009229	0.03328	0.000314125	ns	ns	.	ns
Unknown 210	0.009176	0.03308	0.000312321	ns	ns	.	ns
(6E)-2,6-dimethylocta-2,6-diene	0.009142	0.03296	0.000311164	ns	ns	.	ns
Unknown 140	0.009116	0.03287	0.000310279	ns	ns	.	ns
2-ethylhexyl 4-methylpentyl sulfite	0.009063	0.03268	0.000308475	ns	ns	.	ns
Unknown 223	0.008961	0.03231	0.000305003	ns	ns	.	ns
2-methylpropyl nitrate	0.008908	0.03212	0.000303199	ns	ns	.	ns
pentan-2-yl butanoate	0.008861	0.03195	0.0003016	ns	ns	.	ns
3,3-dimethyl-2-oxobutanal	0.008819	0.0318	0.00030017	ns	ns	.	ns
5-methylheptan-3-one	0.008798	0.03172	0.000299455	ns	ns	.	ns
Unknown 358	0.008783	0.03167	0.000298945	ns	ns	.	ns
Unknown 213	0.008661	0.03123	0.000294792	ns	ns	.	ns
Unknown 235	0.008568	0.03089	0.000291627	ns	ns	.	ns
Unknown 217	0.008553	0.03084	0.000291116	ns	ns	.	ns
(4R)-1-methyl-4-prop-1-en-2-ylcyclohexene	0.00839	0.03025	0.000285568	ns	ns	.	ns
prop-1-ynylbenzene	0.008333	0.03004	0.000283628	ns	ns	.	ns
butyl 2-methylpropanoate	0.008315	0.02998	0.000283016	ns	ns	.	ns
2,4,6-trimethylnon-1-ene	0.008306	0.02995	0.000282709	ns	ns	.	ns
2-methylpropanoic acid	0.008284	0.02987	0.000281961	ns	ns	.	ns
Unknown 216	0.008232	0.02968	0.000280191	ns	ns	.	ns
3-thiatricyclo[3.1.1.02,4]heptane	0.008196	0.02955	0.000278965	ns	ns	.	ns
3,6-dimethyloxan-2-one	0.008093	0.02918	0.000275459	ns	ns	.	ns
(4Z)-1-methyl-4-(6-methylhept-5-en-2-ylidene)cyclohexene	0.007993	0.02882	0.000272056	ns	ns	.	ns
1-propoxypentane	0.007988	0.0288	0.000271886	ns	ns	.	ns
2-[2-[2-[2-[2-(2-hydroxyethoxy)ethoxy]ethoxy]ethoxy]ethoxy]ethanol	0.007974	0.02875	0.000271409	ns	ns	.	ns
N'-hydroxypropanimidamide	0.007955	0.02868	0.000270762	ns	ns	.	ns
Unknown 248	0.007912	0.02853	0.000269299	ns	ns	.	ns
(E)-oct-3-en-1-ol	0.007891	0.02845	0.000268584	ns	ns	.	ns
Unknown 191	0.00789	0.02845	0.00026855	ns	ns	.	ns
2,4,6-trimethyloctane	0.007826	0.02822	0.000266372	ns	ns	.	ns
(E)-8-hydroxy-2,2-dimethyldec-5-en-3-one	0.007821	0.0282	0.000266201	ns	ns	.	ns
butanal	0.007764	0.02799	0.000264261	ns	ns	.	ns
butyl 2-oxoacetate	0.007741	0.02791	0.000263479	ns	ns	.	ns
Unknown 390	0.007696	0.02775	0.000261947	ns	ns	.	ns
(4E)-hexa-1,4-diene	0.007591	0.02737	0.000258373	ns	ns	.	ns
2,3-dihydro-1H-indene	0.007451	0.02687	0.000253608	ns	ns	.	ns
2,6-dimethylundecane	0.007446	0.02685	0.000253438	ns	ns	.	ns
octa-3,4-diene	0.007441	0.02683	0.000253268	ns	ns	.	ns
(2Z,7Z)-nona-2,7-diene	0.007438	0.02682	0.000253165	ns	ns	.	ns
(3R)-3-methylcyclopentan-1-one	0.007423	0.02677	0.000252655	ns	ns	.	ns
1-O-(2-methylpropyl) 4-O-propan-2-yl 2,2-dimethyl-3-propan-2-ylbutanedioate	0.007397	0.02667	0.00025177	ns	ns	.	ns
oct-1-ene	0.007351	0.0265	0.000250204	ns	ns	.	ns
2-methoxy-2-methylpropane	0.007292	0.02629	0.000248196	ns	ns	.	ns
6-nitrohexan-2-ol	0.007203	0.02597	0.000245167	ns	ns	.	ns
N'-ethyl-N,N-dimethyl-N'-(3-methylphenyl)ethane-1,2-diamine	0.007136	0.02573	0.000242886	ns	ns	.	ns
4,7,7-trimethylbicyclo[4.1.0]hept-2-ene	0.007116	0.02566	0.000242206	ns	ns	.	ns
heptan-4-one	0.00708	0.02553	0.00024098	ns	ns	.	ns
1-prop-2-enoxypentane	0.007078	0.02552	0.000240912	ns	ns	.	ns
2-phenylethyl acetate	0.007075	0.02551	0.00024081	ns	ns	.	ns
Unknown 310	0.007055	0.02544	0.000240129	ns	ns	.	ns
butyl 2-isocyanatoacetate	0.007049	0.02541	0.000239925	ns	ns	.	ns
2,4-dimethylpentan-3-one	0.00691	0.02491	0.000235194	ns	ns	.	ns
Unknown 229	0.006908	0.02491	0.000235126	ns	ns	.	ns
(4Z)-hexa-1,4-diene	0.006838	0.02465	0.000232743	ns	ns	.	ns
N,2-dimethylprop-2-enamide	0.006812	0.02456	0.000231858	ns	ns	.	ns
Unknown 331	0.006773	0.02442	0.000230531	ns	ns	.	ns
Unknown 228	0.006765	0.02439	0.000230259	ns	ns	.	ns
Unknown 211	0.006762	0.02438	0.000230157	ns	ns	.	ns
1,2,3-trimethylcyclopent-2-ene-1-carbaldehyde	0.006741	0.0243	0.000229442	ns	ns	.	ns
1-azidooctane	0.006567	0.02368	0.000223519	ns	ns	.	ns
Unknown 291	0.006521	0.02351	0.000221954	ns	ns	.	ns
cyclopropanecarbaldehyde	0.006519	0.02351	0.000221886	ns	ns	.	ns
1-(4-methylphenyl)-2-phenylethane-1,2-dione	0.006507	0.02346	0.000221477	ns	ns	.	ns
Unknown 200	0.0064	0.02308	0.000217835	ns	ns	.	ns
5-cyclopropylidenepentan-1-ol	0.006343	0.02287	0.000215895	ns	ns	.	ns
carbon monoxide;nickel	0.00631	0.02275	0.000214772	ns	ns	.	ns
2-methylpropyl nitrite	0.006302	0.02272	0.0002145	ns	ns	.	ns
2,6,8-trimethyldecane	0.006268	0.0226	0.000213342	ns	ns	.	ns
Unknown 225	0.006246	0.02252	0.000212594	ns	ns	.	ns
4,7-dimethylundecane	0.006242	0.02251	0.000212457	ns	ns	.	ns
(Z)-5-(2,6-dimethyl-6-bicyclo[3.1.1]hept-2-enyl)-2-methylpent-2-en-1-ol	0.006201	0.02236	0.000211062	ns	ns	.	ns
2-methyl-1-nitropropane	0.006184	0.0223	0.000210483	ns	ns	.	ns
Unknown 176	0.006171	0.02225	0.000210041	ns	ns	.	ns
6-ethyloctan-3-yl 2,2,2-trifluoroacetate	0.006116	0.02205	0.000208169	ns	ns	.	ns
Unknown 218	0.006066	0.02187	0.000206467	ns	ns	.	ns
3-methylpentan-2-ol	0.005973	0.02154	0.000203302	ns	ns	.	ns
Unknown 214	0.005948	0.02145	0.000202451	ns	ns	.	ns
Unknown 296	0.005947	0.02144	0.000202417	ns	ns	.	ns
Unknown 245	0.005828	0.02101	0.000198366	ns	ns	.	ns
2,6,10-trimethylundeca-1,5,9-triene	0.005818	0.02098	0.000198026	0.001	ns	.	ns
Unknown 199	0.005785	0.02086	0.000196903	ns	ns	.	ns
2-methylcyclopentan-1-one	0.005701	0.02055	0.000194044	ns	ns	.	ns
2,3-dimethylbutane	0.005676	0.02046	0.000193193	ns	ns	.	ns
bis(prop-2-enyl) carbonate	0.005658	0.0204	0.00019258	ns	ns	.	ns
2,4,6,8-tetramethyl-1,3,5,7-tetraoxocane	0.005643	0.02035	0.000192069	ns	ns	.	ns
2-[2-(2-ethoxyethoxy)ethoxy]ethanol	0.00562	0.02026	0.000191287	ns	ns	.	ns
Unknown 247	0.005588	0.02015	0.000190197	ns	ns	.	ns
Unknown 271	0.005502	0.01984	0.00018727	ns	ns	.	ns
dimethyl 2,3-diazabicyclo[2.2.1]hept-5-ene-2,3-dicarboxylate	0.00548	0.01976	0.000186521	ns	ns	.	ns
Unknown 324	0.005461	0.01969	0.000185875	ns	ns	.	ns
(7S)-4,4,7,9a-tetramethyl-1,2,3,6,8,9-hexahydrobenzo[7]annulen-7-ol	0.00539	0.01943	0.000183458	ns	ns	.	ns
butyl hexyl sulfite	0.005374	0.01938	0.000182914	ns	ns	.	ns
1-methylideneindene	0.005344	0.01927	0.000181892	ns	ns	.	ns
Unknown 261	0.005317	0.01917	0.000180973	ns	ns	.	ns
isocyanic acid	0.005313	0.01916	0.000180837	ns	ns	.	ns
2,6-dimethylheptadecane	0.005288	0.01907	0.000179986	0.001	ns	.	ns
2-methylhexan-3-one	0.00528	0.01904	0.000179714	ns	ns	.	ns
Unknown 207	0.005257	0.01895	0.000178931	ns	ns	.	ns
Unknown 320	0.005223	0.01883	0.000177774	ns	ns	.	ns
3-methylidenecyclopentene	0.00521	0.01878	0.000177332	ns	ns	.	ns
Unknown 246	0.00519	0.01871	0.000176651	ns	ns	.	ns
2-nitrobutane	0.00518	0.01868	0.00017631	ns	ns	.	ns
Unknown 237	0.005178	0.01867	0.000176242	ns	ns	.	ns
3-methylcyclopentene	0.005134	0.01851	0.000174745	0.001	ns	.	ns
ethylidenecyclopropane	0.005125	0.01848	0.000174438	ns	ns	.	ns
4-methylidene-1,2-dioxaspiro[4.4]nonan-3-one	0.00512	0.01846	0.000174268	ns	ns	.	ns
heptane	0.005096	0.01837	0.000173451	ns	ns	.	ns
non-1-ene	0.005047	0.0182	0.000171784	ns	ns	.	ns
2,3,3-trimethylocta-1,7-diene	0.004929	0.01777	0.000167767	ns	ns	.	ns
2-[2-[2-[2-(2-hydroxyethoxy)ethoxy]ethoxy]ethoxy]ethanol	0.004927	0.01777	0.000167699	ns	ns	.	ns
2,4-dimethyldecane	0.004892	0.01764	0.000166508	ns	ns	.	ns
(E)-pent-3-en-2-one	0.004866	0.01754	0.000165623	ns	ns	.	ns
propan-2-ol	0.004783	0.01725	0.000162798	0.001	ns	.	ns
3-methylpenta-1,4-diene	0.004719	0.01701	0.000160619	0.001	ns	.	ns
decane	0.004709	0.01698	0.000160279	ns	ns	.	ns
(E)-pent-3-en-2-one	0.004165	0.01502	0.000141763	ns	ns	.	ns
(E)-2-methylhex-4-en-3-ol	0.004055	0.01462	0.000138019	ns	ns	.	ns
2-(2-ethoxyethoxy)ethanol	0.003223	0.01162	0.0001097	ns	ns	.	ns
