# Supplementary material for: Metabolic Profile of Strawberry Fruit Ripened on the Plant Following Treatment With an Ethylene Elicitor or Inhibitor
Source: Front Plant Sci. 2020 Jul 10;11:995. doi: 10.3389/fpls.2020.00995 (PMC7365940; doi:10.3389/fpls.2020.00995)
Supplement: Supplementary Table S3 — Headspace volatile composition of ripe ‘Albion’ strawberry fruit treated with Ethephon, Harvista (1-MCP) or water plus an absolute control (No Dip) at four development stages (Green, White, Pink and Red) and analyzed by SPME-GCxGC-MS TOF. Values are the total ion counts for each compound normalized against an internal standard of deuterated 2-hexanone-d5 (n=4). [file Table_3.xlsx]

## Sheet: Plan1
Supplementary Table S3 Headspace volatile composition of ripe ‘Albion’ strawberry fruit treated with Ethephon, Harvista (1-MCP) or water plus an absolute control (No Dip) at four development stages (Green, White, Pink and Red) and analyzed by SPME-GCxGC-MS TOF. Values are the total ion counts for each compound normalized against an internal standard of deuterated 2-hexanone-d5 (n=4).
Compound*	No Dip	Green			White			Pink			Red			Mean	SEM**
		1-MCP	Ethephon	Water	1-MCP	Ethephon	Water	1-MCP	Ethephon	Water	1-MCP	Ethephon	Water
Acids
hexanoic acid	6.51	5.04	4.61	6.54	4.33	3.75	4.79	6.11	4.5	4.26	8.15	10.65	8.12	5.95	1.08
Total Acids	6.51	5.04	4.61	6.54	4.33	3.75	4.79	6.11	4.5	4.26	8.15	10.65	8.12
Alcohols
2-ethylhexan-1-ol	3.23	3.27	17.2	11.65	6.02	10.8	6.58	5.39	8.28	4.45	6.25	23.65	9.32	8.93	5.85
1-methoxy-2-methylpropan-2-ol	2.67	1.06	1.65	2.29	1.63	2.47	2.22	2.63	2.05	1.89	3.57	1.29	2.17	2.12	0.6
hexan-1-ol	1.76	1.38	1.92	2.55	1.55	2.68	1.93	1.71	2.42	1.38	1.93	1.8	2.03	1.93	0.4
octan-1-ol	1.24	1.51	1.77	1.51	1.34	1.07	1.62	1.84	2	1.43	1.64	2.32	0.83	1.55	0.4
Total Alcohols	8.89	7.22	22.54	18	10.54	17.03	12.34	11.56	14.75	9.14	13.39	29.06	14.35
Aldehyes
(E)-hex-2-enal	609.1	578.3	583.6	443.1	639.4	568.3	627.4	602.5	523.2	587.8	669.7	840.2	685.7	612.2	86.59
Hexanal	283.2	263	278	298.2	305.7	256	305.9	240.7	260.9	225.8	269	370.4	272.4	279.2	36.34
3-Hexenal	108.9	112.9	89.47	88.6	98.77	80.71	93.76	80.06	74.15	68.05	94.98	95.12	96.06	90.89	23.76
(E.E)-2.4-hexadienal	38.84	38.59	47.94	51.49	48.6	38.5	47.55	48.07	35.67	38.69	44.7	62.48	52.85	45.69	6.93
(E)-2-Hexenal	17.35	11.91	16.35	267.3	18.11	11.61	17.37	15.71	10.59	11.42	14.97	22.96	20.72	35.11	70.06
Nonanal	8.32	5.32	17.97	9.13	11.56	9.39	16.59	10.48	18.83	10.7	7.78	16.3	12.05	11.88	3.55
3-Methyl butanal	0	0	29.07	0	4.93	43.72	22	0	27.35	11.82	0	4.98	0	11.07	16.26
Octanal	3.25	3.26	10.52	6.34	6.63	6.28	7.64	7.15	7.98	5.75	5.47	8.13	6.45	6.53	1.58
(Z)3-Hexenal	0	0	0	18.04	0.08	0	0	0	0	0	20.97	35.58	0.07	5.75	12.54
Heptanal	0	0.75	17.66	3.78	3.29	2.01	8.39	5.36	11.97	5.77	0.59	3.47	4.35	5.18	4.25
(E)2-Heptenal	4.61	2.51	4.93	0.46	4.61	6.62	3.66	4.48	7.26	3.45	8.61	8.29	6.15	5.05	2.25
Decanal	4.55	1.15	7.18	2.79	5.89	1.82	8.99	2.7	4.95	4.89	1.84	7.31	4	4.47	1.74
Pentanal	0.18	0	21.9	0.18	12.69	13.3	0.67	0	0.08	0.1	0.11	0.15	0.22	3.81	6.19
(E)2-Pentenal	2.38	2.38	4.25	4.06	2.97	3.39	2.86	3.14	3.7	2.51	3.09	6.2	2.83	3.37	0.99
(E)2-Octenal	2.2	1.3	4.08	2.88	2.96	2.47	4.38	2.17	3.4	2.05	2.2	3.3	2.76	2.78	0.67
Benzaldehyde	0.84	1.05	6.32	4.91	4.34	3.68	2.35	1.38	2.51	1.06	1.07	4.08	2.46	2.77	1.84
(Z)2-Heptenal	0	3.3	3.21	7.29	1.53	0.76	3.12	3.96	1.72	1.93	0.91	2.79	2.97	2.58	1.98
Total Aldehydes	1084	1026	1142	1209	1172	1048	1173	1028	994.3	981.8	1146	1492	1172
Esters. straight chain
Methyl butanoate	449.8	408.7	411.9	500.1	334.3	408.9	434	545.5	346.5	383.2	531.5	502.9	500.2	442.9	42.12
Ethyl butanoate	46.01	48.13	47.1	71.54	89.78	58.65	52.49	33.55	130.7	75.53	105.9	813.3	345.1	147.5	47.14
Methyl hexanoate	65.61	57.84	65.8	87.15	47.63	63.03	81.2	92.88	52.74	49.76	101.2	159.1	107.8	79.36	13.54
Methyl acetate	78.3	68.81	72.94	75.23	82.7	96.37	78.74	86.95	54.79	71.45	69.29	64.24	79.64	75.34	7.51
Ethyl acetate	4.91	4.8	3.76	11.34	99.67	9.35	3.98	4.74	46.64	14.15	6.77	457.4	237.1	69.59	29.58
(Z)-Hex-2-enyl acetate	53.43	41.27	56.83	71.47	47.2	62.7	52.48	65.21	87.83	58.46	79.93	114.4	86.92	67.55	12.12
Butyl acetate	16.16	15.61	19.48	18.01	11.71	19.97	23.5	19.11	25.91	17.3	29.56	139.2	60.51	32	10.24
Hexyl acetate	14.62	11.51	17.75	22.04	11.52	17.33	16.43	17.63	23.32	13.69	26.39	39.62	27.04	19.91	4.16
Bulyl butanoate	3.63	2.64	8.44	4.67	2.24	3.61	15.35	6.62	11.36	2.85	15.58	89.45	34.58	15.46	12.38
Ethyl hexanoate	4.45	2.91	2.51	11.99	6.71	2.39	2.31	4.02	12.03	6.2	12.57	50.51	15.89	10.34	4.28
(Z)3-Hexenyl acetate	3.43	1.73	4.54	3.21	2.36	3.47	2.14	1.24	2.13	2.6	4.85	5.51	4.04	3.17	1.22
Octyl butanoate	1.1	0.54	1.43	1.1	0.4	1.01	1.33	1.51	2.31	0.69	2.16	4.25	2.92	1.59	0.75
Total Straight Chain esters	741.5	664.5	712.5	877.8	736.2	746.8	763.9	879	796.2	695.9	985.6	2440	1502
Esters. branched chain
Isopropyl butanoate	30.48	14.02	25.19	22.61	0.09	17.54	9.92	40.95	26.9	10.63	6.26	91.16	80.25	28.92	28.8
Methyl 3-methylbutanoate	10.05	9.72	11.53	12.66	9.88	12.42	12.3	11.53	6.39	5.04	6.37	10.17	6.61	9.59	2.83
3-Methylbutyl acetate	6.35	4.83	7.04	5.37	7.07	10.79	8.34	7.22	3.98	5.39	8.65	26.64	12.36	8.77	1.95
Isopropyl acetate	9.03	8.21	9.6	10.01	6.93	13.01	8.33	10.39	8.83	9.59	7.46	0	0	7.8	1.4
Ethyl 3-methylbutanoate	0.14	0.08	0.11	1.31	2.14	0.24	0	0	1.73	0.37	1.94	24.39	24.3	4.37	5.01
Benzyl acetate	1.95	1.59	1.9	2.11	1.45	2.77	2.19	2.38	2.66	1.64	2.63	6.05	2.53	2.45	0.43
Total Branched Chain Esters	58	38.44	55.38	54.07	27.57	56.77	41.09	72.48	50.49	32.65	33.32	158.4	126	61.9
Furans
2-ethylfuran	5.08	8.13	4.4	5.49	4.46	4.82	4.72	4.57	4.01	3.67	12.68	4.4	6.14	5.58	2.06
4-methoxy-2.5-dimethylfuran-3-one	1.32	1.19	2.39	0.8	0.84	1.61	2.44	1.73	1.65	2.57	2.55	6.04	2.96	2.16	0.86
Total Furans	6.4	9.3	6.8	6.3	5.3	6.4	7.2	6.3	5.7	6.2	15.2	10.4	9.1
Hydrocarbon
hexane	28.55	0.23	0.49	0.99	0	0	0	34.86	0.98	1.19	2.75	0.8	0.31	5.47	12.62
5-methylhexa-1.2-diene	9.2	0	0	0	0	6.22	0	0	0	6.84	1.7	0	0	1.84	3.63
2.4-dimethylhept-1-ene	0.78	0.52	1	1.18	2.12	1.11	0.85	1.5	1.15	0.77	1.77	4.24	2.38	1.49	0.71
Total Hydrocarbons	38.5	0.8	1.5	2.2	2.1	7.3	0.9	36.4	2.1	8.8	6.2	5	2.7	8.81
Ketones
propan-2-one	70.44	56.82	72.66	68.29	49.94	64.14	61.63	76.83	51.33	63.49	71.57	71.64	56.65	64.26	8.55
heptan-2-one	21.45	13.22	6.67	15.03	10.97	12.7	15.47	17.65	10.14	9.09	31.4	50.78	27.88	18.65	5.05
pentan-2-one	50.86	15.92	16.6	21.05	11.26	11.21	13.21	24.82	8.48	6.67	22.02	18.64	20.54	18.56	9.57
4-methylpentan-2-one	19.18	12.57	15.16	17	12.15	17.57	19.06	22.92	12.35	10.68	16.89	16.03	14.08	15.82	3.41
1.2.4-trimethyl-3-nitrobicyclo[3.3.1]nonan-9-one	11.32	13.17	6.49	5.28	3.32	1.38	4.68	5.03	6.21	2.61	24.46	22.13	9.15	5.95	2.78
pent-1-en-3-one	3.94	3.57	6.89	7.01	5.6	6.31	5.15	4.62	4.84	5.41	5.94	6.33	4.63	5.4	0.82
6-methylhept-5-en-2-one	4.18	4.21	5.14	5.45	4.16	4.7	4.74	5.17	4.6	4.21	5.96	7.81	6.13	5.11	0.49
oct-1-en-3-one	3.04	0.88	5.01	2.6	4.1	2.76	6.16	1.86	4.63	2.62	2.22	3.52	2.94	3.26	1.08
butan-2-one	2.72	2.58	3.85	3.63	2.57	3.96	3.41	3	2.23	3.15	3.34	0	0	2.65	0.69
Total Ketones	187.1	122.9	138.5	145.3	104.1	124.7	133.5	161.9	104.8	107.9	183.8	196.9	142
Lactones
5-hexyloxolan-2-one	21.8	17.54	29.57	22.51	12.61	19.75	29.7	28.3	25.78	20.45	55.89	98.5	53.16	33.51	11.13
5-octyloxolan-2-one	4.5	3.83	4.19	5.04	3.76	4.26	5.05	4.53	4.96	4.59	10.34	13.18	10.09	6.03	1.72
Total Lactones	26.3	21.4	33.8	27.6	16.4	24	34.8	32.8	30.7	25	66.2	111.7	63.2
Monoterpenoids
3.7-dimethylocta-1.6-dien-3-ol	137.8	142.5	205.1	149.8	110.2	116.9	162	188.4	159.6	124.1	223.1	283	217.4	170.8	28.35
2-(4-methylcyclohex-3-en-1-yl)propan-2-ol	18.99	20.25	33.4	17.29	13.88	17.53	27.16	31.81	27.77	20.86	35.46	52.9	30.54	26.76	8.27
2-methyl-6-methylideneocta-1.7-diene	7.61	8.27	11.85	8.79	5.79	5.83	8.45	9.91	8.72	6.36	13.82	18.47	12.42	9.71	2.15
2-[(2S.5S)-5-ethenyl-5-methyloxolan-2-yl]propan-2-ol	9.87	7.6	7.08	10.79	8.78	8.83	9.7	9.72	7.29	7.48	9.97	14.3	8.92	9.26	1.34
1-methyl-4-propan-2-ylidenecyclohexene	6.39	6.8	5.32	6.92	4.71	5.38	9.04	10.18	5.8	6.96	11.69	17.3	12.54	8.39	3.16
1-methyl-4-prop-1-en-2-ylcyclohexene	5.73	7.39	4.23	2.87	5.49	6.01	8.71	5.33	4.22	5.11	9.94	3.69	11.71	6.19	2.76
6.6-dimethyl-2-methylidenebicyclo[3.1.1]heptane	2.88	3.29	7.89	4.56	2.31	2.2	5.67	6.83	5.77	4.17	10.59	12.01	9.18	8.86	6.96
2-[(2S.5S)-5-ethenyl-5-methyloxolan-2-yl]propan-2-ol	5.51	3.25	3.9	4.18	4.84	3.57	5.03	5.88	4.51	2.95	5.58	2.63	4.98	4.37	0.99
(3E)-3.7-dimethylocta-1.3.7-triene	3.8	2.88	5.26	3.75	1.28	3.04	2.26	3.98	3.45	1.7	5.99	6.05	3.99	3.65	1.19
2-[(2S.5S)-5-ethenyl-5-methyloxolan-2-yl]propan-2-ol	1.62	2.04	3.25	2.23	1.09	1.06	3.41	4.45	2.76	1.68	4.99	5.53	4.11	2.92	1.14
1-methyl-4-prop-1-en-2-ylcyclohexene	0.87	0.1	6.48	4.8	0	0	0	4.85	4.27	1.42	2.42	12.93	0	2.93	2.68
2-ethenyl-2.6.6-trimethyloxane	1.85	1.91	3.28	2.76	1.37	1.47	2.88	4.21	2.59	2.33	4.19	4.92	4.17	2.92	1.14
(3Z)-3.7-dimethylocta-1.3.6-triene	1.7	3.63	2.72	1.08	2.31	1.27	3.92	2.12	2.85	2.71	3.71	3.1	6.24	2.87	1.45
(2Z)-3.7-dimethylocta-2.6-dien-1-ol	0.52	2.04	2.22	3.2	1.08	0.83	1.29	1.37	1.75	2.02	5.09	2.76	1.03	1.75	1.22
(2E)-3.7-dimethylocta-2.6-dien-1-ol	1.45	0.51	2.87	0	0.79	1.29	2.04	3.18	2.11	0.51	0	4.37	3.67	1.94	0.86
2-ethenyl-2-methyl-5-prop-1-en-2-yloxolane	1.11	1.93	1.46	1.5	1.51	1.25	1.68	2.43	1.16	1.38	2.12	2.84	1.77	1.7	0.5
Total Monoterpenoids	209.4	216.5	308.8	226.4	167	178.1	255.2	296.7	246.3	193.4	351.2	449	334.9
Sesquiterpenoids
(6E)-3.7.11-trimethyldodeca-1.6.10-trien-3-ol	134.4	116.4	156.8	103.1	102.6	122.3	113.4	139.4	87.19	123.1	133.5	215.8	79.76	125.2	22.8
3.7.11-trimethyldodeca-1.6.10-trien-3-ol	0	0	0	24.99	0	0	0	0	19.1	0	33.74	0	35.39	8.71	15.86
(3E.6E)-3.7.11-trimethyldodeca-1.3.6.10-tetraene	8.13	6.79	9.7	7.53	5.73	6.99	6.3	8.25	6.06	7.36	10.99	13.46	9.26	8.2	1.02
3.7.11-trimethyldodeca-1.6.10-trien-3-ol	0	0	0	0	0	0	0	0	0	0	0	0	39.53	3.04	10.96
(3S.6S)-2.2.6-trimethyl-6-[(1S)-4-methylcyclohex-3-en-1-yl]oxan-3-ol	1.62	2.04	3.25	2.23	1.09	1.06	3.41	4.45	2.76	1.68	4.99	5.53	4.11	2.94	1.62
(3E.6E)-3.7.11-trimethyldodeca-1.3.6.10-tetraene	2.29	2	2.85	1.96	1.51	1.84	1.93	2.38	2.11	2	3.18	3.87	2.56	2.34	0.37
(3Z.6E)-3.7.11-trimethyldodeca-1.3.6.10-tetraene	1.69	1.48	2.16	1.3	1.08	1.39	1.32	1.79	1.26	1.63	2.54	2.82	2.11	1.74	0.25
1-methyl-4-[(2E)-6-methylhepta-2.5-dien-2-yl]cyclohexene	1.54	1.22	2	1.43	0.99	1.27	1.18	1.29	1.17	1.44	2.24	2.68	1.87	1.56	0.27
Total Sesquiterpenoids	148.1	127.9	173.6	140.3	111.9	133.8	124.1	153.1	116.9	135.5	186.2	238.7	170.5
Norisoprenoids
(E)-4-(2.6.6-trimethylcyclohex-2-en-1-yl)but-3-en-2-one	3.57	3.27	2.65	2.73	3.43	3.37	4.11	5.42	3.39	4.34	3.5	4.88	4.13	3.75	0.91
Total Norisoprenoids	3.57	3.27	2.65	2.73	3.43	3.37	4.11	5.42	3.39	4.34	3.5	4.88	4.13
Total	2518.3	2243.2	2602.6	2716.1	2360.9	2350.1	2554.8	2689.8	2370.2	2205	2998.9	5146.8	3549
* Tentative identification based on MS library match and RI literature match
** Standard error of the mean (SEM) indicate significant difference.
Ns - No significant difference (P>0.10).
